# Supplementary material for: High expression of KNL1 in prostate adenocarcinoma is associated with poor prognosis and immune infiltration
Source: Front Genet. 2023 Jan 6;13:1100787. doi: 10.3389/fgene.2022.1100787 (PMC9853456; doi:10.3389/fgene.2022.1100787)
Supplement: Supplementary file 1 [file DataSheet3.ZIP]

Archive with 16 entries (16 files):
- R code/clinic characteristics.R
- R code/forset visualization.R
- R code/gene relation.R
- R code/go&kegg visualization.R
- R code/go&kegg.R
- R code/gsea.R
- R code/heatmap.R
- R code/high&low immune infiltration.R
- R code/logistics.R
- R code/lollipop.R
- R code/OS&PFI.R
- R code/pair.R
- R code/ROC.R
- R code/Univariate &Multivariate analysis.R
- R code/unpair.R
- R code/volcano.R
