# Supplementary material for: High expression of KNL1 in prostate adenocarcinoma is associated with poor prognosis and immune infiltration
Source: Front Genet. 2023 Jan 6;13:1100787. doi: 10.3389/fgene.2022.1100787 (PMC9853456; doi:10.3389/fgene.2022.1100787)
Supplement: Supplementary file 1 [file DataSheet3.ZIP › R code/go&kegg visualization.R]

library(clusterProfiler)
library(org.Hs.eg.db) ## org.Mm.eg.db


gene_ids = bitr(geneID = gene_list, fromType = "SYMBOL", 
                toType = "ENTREZID", OrgDb = "org.Hs.eg.db")
head(gene_ids)
#   SYMBOL ENTREZID
# 1   NAT1        9
# 2  ADH1B      125
# 3  BIRC5      332
# 4   AQP9      366
# 5 BCL2A1      597
# 6   BMP4      652

ego <- enrichGO(gene = gene_ids$ENTREZID, OrgDb = "org.Hs.eg.db", 
                keyType = "ENTREZID", ont = "BP")
# #
# # over-representation test
# #
# #...@organism 	 Homo sapiens 
# #...@ontology 	 BP 
# #...@keytype 	 ENTREZID 
# #...@gene 	 chr [1:209] "9" "125" "332" "366" "597" "652" "730" "771" "776" "820" "890" "891" "983" "991" "1062" "1101" "1111" "1307" "1308" "1311" ...
# #...pvalues adjusted by 'BH' with cutoff <0.05 
# #...187 enriched terms found
# 'data.frame':	187 obs. of  9 variables:
#   $ ID         : chr  "GO:0140014" "GO:0000280" "GO:0048285" "GO:0000070" ...
# $ Description: chr  "mitotic nuclear division" "nuclear division" "organelle fission" "mitotic sister chromatid segregation" ...
# $ GeneRatio  : chr  "32/196" "34/196" "35/196" "23/196" ...
# $ BgRatio    : chr  "264/18670" "407/18670" "449/18670" "151/18670" ...
# $ pvalue     : num  7.53e-25 4.63e-21 1.10e-20 2.23e-20 2.61e-19 ...
# $ p.adjust   : num  2.33e-21 7.16e-18 1.14e-17 1.72e-17 1.61e-16 ...
# $ qvalue     : num  2.01e-21 6.16e-18 9.78e-18 1.48e-17 1.39e-16 ...
# $ geneID     : chr  "332/652/891/991/1062/1111/3832/3833/4085/4605/4751/6790/7272/9055/9212/9232/9319/9493/9787/10403/10460/11065/22"| __truncated__ "332/652/891/991/1062/1111/3832/3833/4085/4605/4751/6790/7153/7272/9055/9212/9232/9319/9493/9787/10403/10460/110"| __truncated__ "332/652/891/991/1062/1111/3832/3833/4085/4137/4605/4751/6790/7153/7272/9055/9212/9232/9319/9493/9787/10403/1046"| __truncated__ "891/991/1062/3833/4085/4751/7272/9055/9212/9232/9319/9493/9787/10403/10460/23397/24137/51203/55143/64151/81620/81930/146909" ...
# $ Count      : int  32 34 35 23 24 28 20 24 17 19 ...
# #...Citation
# Guangchuang Yu, Li-Gen Wang, Yanyan Han and Qing-Yu He.
# clusterProfiler: an R package for comparing biological themes among
# gene clusters. OMICS: A Journal of Integrative Biology
# 2012, 16(5):284-287 

#### enrichKEGG(gene = gene_ids$ENTREZID, organism = "hsa", keyType = "ENTREZID")

### dot plot
dotplot(ego)

### cnet plot
cnetplot(ego)
