# Supplementary material for: High expression of KNL1 in prostate adenocarcinoma is associated with poor prognosis and immune infiltration
Source: Front Genet. 2023 Jan 6;13:1100787. doi: 10.3389/fgene.2022.1100787 (PMC9853456; doi:10.3389/fgene.2022.1100787)
Supplement: Supplementary file 1 [file DataSheet3.ZIP › R code/gsea.R]

library(clusterProfiler)
library(org.Hs.eg.db) ## org.Mm.eg.db
library(msigdbr)
library(enrichplot)

data <- read.table("~/file.txt", header = T)
head(data)
#       id    logFC
# 1   NAT1 2.921874
# 2  ADH1B 2.104560
# 3  BIRC5 2.879421
# 4   AQP9 2.918583
# 5 BCL2A1 2.116960
# 6   BMP4 2.334144
gene_ids = bitr(geneID = data$id, fromType = "SYMBOL", 
                toType = "ENTREZID", OrgDb = "org.Hs.eg.db")
head(gene_ids)
#   SYMBOL ENTREZID
# 1   NAT1        9
# 2  ADH1B      125
# 3  BIRC5      332
# 4   AQP9      366
# 5 BCL2A1      597
# 6   BMP4      652
gene_ids <- gene_ids[!duplicated(gene_ids$SYMBOL),]
tmp <- merge(gene_ids, data, by.x = "SYMBOL", by.y = "id")
geneList <- tmp$value
names(geneList) <- tmp$ENTREZID
geneList <- sort(geneList, decreasing = T)

## extract reference gene dataset
geneSet <- msigdbr(species = "Homo sapiens", category = "C2") 
geneSet <- geneSet[, c("gs_name", "entrez_gene")]

set.seed(2021)
gsea <- GSEA(geneList = geneList, 
             TERM2GENE = geneSet, 
             pvalueCutoff = 0.3,
             seed = T)
gsea
# #
# # Gene Set Enrichment Analysis
# #
# #...@organism 	 UNKNOWN 
# #...@setType 	 UNKNOWN 
# #...@geneList 	 Named num [1:12444] 4.57 4.51 4.42 4.14 3.88 ...
# - attr(*, "names")= chr [1:12444] "4312" "8318" "10874" "55143" ...
# #...nPerm 	 1000 
# #...pvalues adjusted by 'BH' with cutoff <0.3 
# #...2251 enriched terms found
# 'data.frame':	2251 obs. of  11 variables:
#   $ ID             : chr  "BONOME_OVARIAN_CANCER_SURVIVAL_SUBOPTIMAL_DEBULKING" "BROWNE_HCMV_INFECTION_48HR_DN" "REACTOME_SIGNALING_BY_RECEPTOR_TYROSINE_KINASES" "NAKAMURA_TUMOR_ZONE_PERIPHERAL_VS_CENTRAL_DN" ...
# $ Description    : chr  "BONOME_OVARIAN_CANCER_SURVIVAL_SUBOPTIMAL_DEBULKING" "BROWNE_HCMV_INFECTION_48HR_DN" "REACTOME_SIGNALING_BY_RECEPTOR_TYROSINE_KINASES" "NAKAMURA_TUMOR_ZONE_PERIPHERAL_VS_CENTRAL_DN" ...
# $ setSize        : int  485 460 465 490 483 435 446 452 455 418 ...
# $ enrichmentScore: num  -0.398 -0.388 -0.332 -0.351 -0.331 ...
# $ NES            : num  -1.78 -1.73 -1.48 -1.57 -1.48 ...
# $ pvalue         : num  0.00127 0.00127 0.00127 0.00127 0.00128 ...
# $ p.adjust       : num  0.0197 0.0197 0.0197 0.0197 0.0197 ...
# $ qvalues        : num  0.0139 0.0139 0.0139 0.0139 0.0139 ...
# $ rank           : num  2966 2921 2774 2566 2038 ...
# $ leading_edge   : chr  "tags=38%, list=24%, signal=30%" "tags=36%, list=23%, signal=29%" "tags=26%, list=22%, signal=21%" "tags=33%, list=21%, signal=27%" ...
# $ core_enrichment: chr  "2909/2040/6383/6777/5168/55691/5789/49855/11080/23363/8613/554/5802/6939/8504/79058/7025/23515/9652/23411/6405/"| __truncated__ "5168/5789/8029/4008/7703/51230/64131/3425/4015/4548/158471/9180/9753/11099/5354/5273/5333/4026/4820/1639/7082/5"| __truncated__ "9101/26052/534/2065/2354/3709/7423/1215/2263/83464/26469/7057/4670/7072/1298/3915/5921/5441/200734/9846/9611/33"| __truncated__ "2114/120/9919/8714/7072/23499/10966/55667/51279/4601/57556/26959/55717/3321/7572/1992/5139/2581/26156/1806/2626"| __truncated__ ...
# #...Citation
# Guangchuang Yu, Li-Gen Wang, Yanyan Han and Qing-Yu He.
# clusterProfiler: an R package for comparing biological themes among
# gene clusters. OMICS: A Journal of Integrative Biology
# 2012, 16(5):284-287 


gseaplot(gsea, geneSetID = 1)
gseaplot2(gsea, geneSetID = 1)
ridgeplot(gsea)


library(clusterProfiler)
library(org.Hs.eg.db) ## org.Mm.eg.db
library(msigdbr)
library(enrichplot)

data <- read.table("~/file.txt", header = T)
head(data)
#       id    logFC
# 1   NAT1 2.921874
# 2  ADH1B 2.104560
# 3  BIRC5 2.879421
# 4   AQP9 2.918583
# 5 BCL2A1 2.116960
# 6   BMP4 2.334144
gene_ids = bitr(geneID = data$id, fromType = "SYMBOL", 
                toType = "ENTREZID", OrgDb = "org.Hs.eg.db")
head(gene_ids)
#   SYMBOL ENTREZID
# 1   NAT1        9
# 2  ADH1B      125
# 3  BIRC5      332
# 4   AQP9      366
# 5 BCL2A1      597
# 6   BMP4      652
gene_ids <- gene_ids[!duplicated(gene_ids$SYMBOL),]
tmp <- merge(gene_ids, data, by.x = "SYMBOL", by.y = "id")
geneList <- tmp$value
names(geneList) <- tmp$ENTREZID
geneList <- sort(geneList, decreasing = T)

## extract reference gene dataset
geneSet <- msigdbr(species = "Homo sapiens", category = "C2") 
geneSet <- geneSet[, c("gs_name", "entrez_gene")]

set.seed(2021)
gsea <- GSEA(geneList = geneList, 
             TERM2GENE = geneSet, 
             pvalueCutoff = 0.3,
             seed = T)
gsea
# #
# # Gene Set Enrichment Analysis
# #
# #...@organism 	 UNKNOWN 
# #...@setType 	 UNKNOWN 
# #...@geneList 	 Named num [1:12444] 4.57 4.51 4.42 4.14 3.88 ...
# - attr(*, "names")= chr [1:12444] "4312" "8318" "10874" "55143" ...
# #...nPerm 	 1000 
# #...pvalues adjusted by 'BH' with cutoff <0.3 
# #...2251 enriched terms found
# 'data.frame':	2251 obs. of  11 variables:
#   $ ID             : chr  "BONOME_OVARIAN_CANCER_SURVIVAL_SUBOPTIMAL_DEBULKING" "BROWNE_HCMV_INFECTION_48HR_DN" "REACTOME_SIGNALING_BY_RECEPTOR_TYROSINE_KINASES" "NAKAMURA_TUMOR_ZONE_PERIPHERAL_VS_CENTRAL_DN" ...
# $ Description    : chr  "BONOME_OVARIAN_CANCER_SURVIVAL_SUBOPTIMAL_DEBULKING" "BROWNE_HCMV_INFECTION_48HR_DN" "REACTOME_SIGNALING_BY_RECEPTOR_TYROSINE_KINASES" "NAKAMURA_TUMOR_ZONE_PERIPHERAL_VS_CENTRAL_DN" ...
# $ setSize        : int  485 460 465 490 483 435 446 452 455 418 ...
# $ enrichmentScore: num  -0.398 -0.388 -0.332 -0.351 -0.331 ...
# $ NES            : num  -1.78 -1.73 -1.48 -1.57 -1.48 ...
# $ pvalue         : num  0.00127 0.00127 0.00127 0.00127 0.00128 ...
# $ p.adjust       : num  0.0197 0.0197 0.0197 0.0197 0.0197 ...
# $ qvalues        : num  0.0139 0.0139 0.0139 0.0139 0.0139 ...
# $ rank           : num  2966 2921 2774 2566 2038 ...
# $ leading_edge   : chr  "tags=38%, list=24%, signal=30%" "tags=36%, list=23%, signal=29%" "tags=26%, list=22%, signal=21%" "tags=33%, list=21%, signal=27%" ...
# $ core_enrichment: chr  "2909/2040/6383/6777/5168/55691/5789/49855/11080/23363/8613/554/5802/6939/8504/79058/7025/23515/9652/23411/6405/"| __truncated__ "5168/5789/8029/4008/7703/51230/64131/3425/4015/4548/158471/9180/9753/11099/5354/5273/5333/4026/4820/1639/7082/5"| __truncated__ "9101/26052/534/2065/2354/3709/7423/1215/2263/83464/26469/7057/4670/7072/1298/3915/5921/5441/200734/9846/9611/33"| __truncated__ "2114/120/9919/8714/7072/23499/10966/55667/51279/4601/57556/26959/55717/3321/7572/1992/5139/2581/26156/1806/2626"| __truncated__ ...
# #...Citation
# Guangchuang Yu, Li-Gen Wang, Yanyan Han and Qing-Yu He.
# clusterProfiler: an R package for comparing biological themes among
# gene clusters. OMICS: A Journal of Integrative Biology
# 2012, 16(5):284-287 


gseaplot(gsea, geneSetID = 1)
gseaplot2(gsea, geneSetID = 1)
ridgeplot(gsea)
