# Supplementary material for: High expression of KNL1 in prostate adenocarcinoma is associated with poor prognosis and immune infiltration
Source: Front Genet. 2023 Jan 6;13:1100787. doi: 10.3389/fgene.2022.1100787 (PMC9853456; doi:10.3389/fgene.2022.1100787)
Supplement: Supplementary file 1 [file DataSheet3.ZIP › R code/heatmap.R]

library(tidyverse)
library(corrplot)
library(ggplot2)
library(ggcorrplot)


data <- read.table("~/file.txt", header = T)
rownames(data) <- data[,1]
data <- data[,-1]

corrplot(as.matrix(data))
p <- ggcorrplot(data)

p
