# Supplementary material for: High expression of KNL1 in prostate adenocarcinoma is associated with poor prognosis and immune infiltration
Source: Front Genet. 2023 Jan 6;13:1100787. doi: 10.3389/fgene.2022.1100787 (PMC9853456; doi:10.3389/fgene.2022.1100787)
Supplement: Supplementary file 1 [file DataSheet3.ZIP › R code/ROC.R]

library(tidyverse)
library(pROC)
library(ggplot2)
library(reshape2)
library(rstatix)

# data <- dat
data <- read.table("~/file.txt", header = T)
data$outcome <- factor(data$outcome, levels = c("group1", "group2"))
head(data)
#   outcome        a         b        c
# 1  group1 1.585855 1.1742805 2.674788
# 2  group1 2.205293 0.8619279 2.003079
# 3  group1 2.199554 2.3158722 1.281605
# 4  group1 1.241118 1.5746377 1.866428
# 5  group1 2.016992 1.9533336 1.847221
# 6  group1 2.391271 1.0891951 2.149648

data2 <- gather(data, key = "x", value = "value", -outcome)
data3 <- data2 %>% 
  group_by(outcome, x) %>% 
  get_summary_stats(value)
data3
#  outcome x     variable     n   min   max median    q1    q3   iqr   mad  mean    sd    se    ci
# 1 group1  a     value       40 0.586  2.44  1.45  1.12   1.94 0.822 0.631 1.51  0.555 0.088 0.177
# 2 group1  b     value       40 0.556  2.50  1.8   1.14   2.21 1.07  0.777 1.65  0.619 0.098 0.198
# 3 group1  c     value       40 1.05   2.95  2.07  1.77   2.44 0.665 0.495 2.04  0.527 0.083 0.169
# 4 group2  a     value       32 0.129  1.99  0.996 0.623  1.50 0.878 0.633 0.998 0.554 0.098 0.2  
# 5 group2  b     value       32 0.022  1.96  0.779 0.325  1.18 0.86  0.624 0.843 0.572 0.101 0.206
# 6 group2  c     value       32 0.03   1.89  0.923 0.421  1.39 0.969 0.706 0.932 0.546 0.097 0.197

roc1 <- roc(response = data$outcome, predictor = data$a)
# Call:
#   roc.default(response = data$outcome, predictor = data$a)
# 
# Data: data$a in 40 controls (data$outcome group1) > 32 cases (data$outcome group2).
# Area under the curve: 0.7328
roc2 <- roc(response = data$outcome, predictor = data$b)
# Call:
#   roc.default(response = data$outcome, predictor = data$b)
# 
# Data: data$b in 40 controls (data$outcome group1) > 32 cases (data$outcome group2).
# Area under the curve: 0.8234
roc3 <- roc(response = data$outcome, predictor = data$c)
# Call:
#   roc.default(response = data$outcome, predictor = data$c)
# 
# Data: data$c in 40 controls (data$outcome group1) > 32 cases (data$outcome group2).
# Area under the curve: 0.9242

ci.auc(roc1)
# 95% CI: 0.6171-0.8485 (DeLong)
ci.auc(roc2)
# 95% CI: 0.7303-0.9165 (DeLong)
ci.auc(roc3)
# 95% CI: 0.8679-0.9805 (DeLong)


coords(roc1, x =  "best", ret="all")
#           threshold specificity sensitivity  accuracy tn tp fn fp       npv       ppv       fdr  fpr   tpr  tnr   fnr
# threshold  1.115538        0.75       0.625 0.6944444 30 20 12 10 0.7142857 0.6666667 0.3333333 0.25 0.625 0.75 0.375
#           1-specificity 1-sensitivity 1-accuracy     1-npv     1-ppv precision recall youden closest.topleft
# threshold          0.25         0.375  0.3055556 0.2857143 0.3333333 0.6666667  0.625  1.375        0.203125


roc.test(roc1, roc2, reuse.auc=FALSE, method = "delong")
# DeLong's test for two correlated ROC curves
# 
# data:  roc1 and roc2
# Z = -1.2406, p-value = 0.2148
# alternative hypothesis: true difference in AUC is not equal to 0
# sample estimates:
# AUC of roc1 AUC of roc2 
#   0.7328125   0.8234375 


plot.roc(roc1)


data1 <- data.frame(group = "a",
                    x = 1-roc1$specificities,
                    y = roc1$sensitivities)
data1 <- data1[order(data1$x, data1$y),]
tmp <- data.frame(group = "b",
                  x = 1-roc2$specificities,
                  y = roc2$sensitivities)
tmp <- tmp[order(tmp$x, tmp$y),]
data1 <- rbind(data1, tmp)
data1$group <- factor(data1$group, levels = c("a", "b"))


ggplot() +
  geom_line(data = data1, aes(x = x, y = y, colour = group)) +
  labs(x = "1-Specificity (FPR)", y = "Sensitivity (TPR)")
