# Supplementary material for: High expression of KNL1 in prostate adenocarcinoma is associated with poor prognosis and immune infiltration
Source: Front Genet. 2023 Jan 6;13:1100787. doi: 10.3389/fgene.2022.1100787 (PMC9853456; doi:10.3389/fgene.2022.1100787)
Supplement: Supplementary file 2 [file DataSheet4.ZIP]

Archive with 3 entries (3 files):
- Univariate &Multivariate analysis.xlsx
- logistics.xlsx
- TIICs marker.zip
