# Supplementary material for: High expression of KNL1 in prostate adenocarcinoma is associated with poor prognosis and immune infiltration
Source: Front Genet. 2023 Jan 6;13:1100787. doi: 10.3389/fgene.2022.1100787 (PMC9853456; doi:10.3389/fgene.2022.1100787)
Supplement: Supplementary file 2 [file DataSheet4.ZIP › logistics.xlsx]

## Sheet: Sheet2
Characteristics	Total(N)	Odds Ratio(95% CI)	P value
Age (>60 vs. <=60)	499	1.264 (0.888-1.802)	0.194
T stage (T3&T4 vs. T2)	492	2.242 (1.549-3.263)	<0.001
N stage (N1 vs. N0)	426	2.421 (1.443-4.175)	0.001
M stage (M1 vs. M0)	458	1.939 (0.185-41.906)	0.590
Primary therapy (SD&PD vs. PR&CR)	438	2.861 (1.581-5.414)	<0.001
Residual tumor (R1&R2 vs. R0)	468	1.448 (0.983-2.140)	0.062
PSA(ng/ml) (>=4 vs. <4)	442	4.916 (1.972-14.901)	0.002
Gleason score (8&9&10 vs. 6&7)	499	3.280 (2.264-4.786)	<0.001
