# Supplementary material for: High expression of KNL1 in prostate adenocarcinoma is associated with poor prognosis and immune infiltration
Source: Front Genet. 2023 Jan 6;13:1100787. doi: 10.3389/fgene.2022.1100787 (PMC9853456; doi:10.3389/fgene.2022.1100787)
Supplement: Supplementary file 3 [file DataSheet1.ZIP]

Archive with 8 entries (8 files):
- go enrichment.xlsx
- gsea enrichment.xlsx
- high&low immune infiltration analysis.xlsx
- high&low immune infiltration data.xlsx
- kegg enrichment.xlsx
- KNL1 expression difference genes.xlsx
- lollipop analysis.xlsx
- lollipop data.xlsx
