# Supplementary material for: High expression of KNL1 in prostate adenocarcinoma is associated with poor prognosis and immune infiltration
Source: Front Genet. 2023 Jan 6;13:1100787. doi: 10.3389/fgene.2022.1100787 (PMC9853456; doi:10.3389/fgene.2022.1100787)
Supplement: Supplementary file 3 [file DataSheet1.ZIP › kegg enrichment.xlsx]

## Sheet: GO_KEGG富集分析_2022-10-20_23_21_29
ONTOLOGY	ID	Description	GeneRatio	BgRatio	pvalue	p.adjust	qvalue	geneID	Count
KEGG	hsa04110	Cell cycle	16/135	124/8076	1.78416e-10	3.55048e-08	3.30539e-08	BUB1/BUB1B/CCNA2/CDK1/CDC6/CDC20/CDC25C/E2F2/ORC1/PLK1/TTK/CDC45/PKMYT1/PTTG1/ESPL1/ORC6	16
KEGG	hsa04114	Oocyte meiosis	11/135	129/8076	9.39896e-06	0.000935196	0.00087064	BUB1/CDK1/CDC20/CDC25C/INS/PLK1/AURKA/PKMYT1/PTTG1/ESPL1/SGO1	11
KEGG	hsa00053	Ascorbate and aldarate metabolism	5/135	30/8076	0.000123402	0.00818568	0.00762063	UGT2B15/UGT2B17/UGT1A10/UGT1A1/UGT1A3	5
KEGG	hsa00040	Pentose and glucuronate interconversions	5/135	34/8076	0.000228374	0.0100812	0.00938532	UGT2B15/UGT2B17/UGT1A10/UGT1A1/UGT1A3	5
KEGG	hsa04914	Progesterone-mediated oocyte maturation	8/135	100/8076	0.000253297	0.0100812	0.00938532	BUB1/CCNA2/CDK1/CDC25C/INS/PLK1/AURKA/PKMYT1	8
KEGG	hsa00140	Steroid hormone biosynthesis	6/135	61/8076	0.000509834	0.0156042	0.014527	AKR1D1/UGT2B15/UGT2B17/UGT1A10/UGT1A1/UGT1A3	6
KEGG	hsa03440	Homologous recombination	5/135	41/8076	0.000560059	0.0156042	0.014527	BLM/BRCA2/RAD54L/BRIP1/EME1	5
KEGG	hsa00860	Porphyrin and chlorophyll metabolism	5/135	42/8076	0.000627303	0.0156042	0.014527	UGT2B15/UGT2B17/UGT1A10/UGT1A1/UGT1A3	5
KEGG	hsa00830	Retinol metabolism	6/135	68/8076	0.000913553	0.0201997	0.0188053	CYP26A1/UGT2B15/UGT2B17/UGT1A10/UGT1A1/UGT1A3	6
KEGG	hsa03460	Fanconi anemia pathway	5/135	54/8076	0.00198727	0.0361401	0.0336453	BLM/BRCA2/FANCA/BRIP1/EME1	5
KEGG	hsa00983	Drug metabolism - other enzymes	6/135	79/8076	0.00199769	0.0361401	0.0336453	RRM2/UGT2B15/UGT2B17/UGT1A10/UGT1A1/UGT1A3	6
KEGG	hsa04976	Bile secretion	6/135	90/8076	0.00385463	0.0639226	0.05951	UGT2B15/UGT2B17/ABCB11/UGT1A10/UGT1A1/UGT1A3	6
KEGG	hsa04080	Neuroactive ligand-receptor interaction	13/135	341/8076	0.0045055	0.0689688	0.0642079	CCKAR/CNR2/GRM5/GRPR/HTR1F/SSTR1/GLRA3/CHRNA6/P2RY10/RXFP3/GRIN3A/UTS2B/NPY4R2	13
KEGG	hsa00982	Drug metabolism - cytochrome P450	5/135	71/8076	0.00652972	0.0928153	0.0864084	UGT2B15/UGT2B17/UGT1A10/UGT1A1/UGT1A3	5
