# Supplementary material for: High expression of KNL1 in prostate adenocarcinoma is associated with poor prognosis and immune infiltration
Source: Front Genet. 2023 Jan 6;13:1100787. doi: 10.3389/fgene.2022.1100787 (PMC9853456; doi:10.3389/fgene.2022.1100787)
Supplement: Supplementary file 3 [file DataSheet1.ZIP › KNL1 expression difference genes.xlsx]

## Sheet: KNL1 expression difference gene
gene_name	gene_id	gene_biotype	baseMean	log2FoldChange	lfcSE	stat	pvalue	padj
TSPAN6	ENSG00000000003	protein_coding	3374.92	-0.0484941	0.0461933	-1.04981	0.293807	0.395436
TNMD	ENSG00000000005	protein_coding	12.5099	-1.90412	0.17447	-10.9137	9.91214e-28	1.17142e-25
DPM1	ENSG00000000419	protein_coding	1368.47	0.0526081	0.0259184	2.02976	0.0423806	0.0771127
SCYL3	ENSG00000000457	protein_coding	997.098	0.160617	0.0383524	4.18793	2.81505e-05	0.000103745
C1orf112	ENSG00000000460	protein_coding	204.796	0.421557	0.0355544	11.8567	1.98677e-32	3.6388e-30
FGR	ENSG00000000938	protein_coding	266.621	-0.0181196	0.0737486	-0.245694	0.80592	0.859296
CFH	ENSG00000000971	protein_coding	1134.84	0.0574652	0.0904978	0.634989	0.525435	0.625052
FUCA2	ENSG00000001036	protein_coding	3434.46	-0.1783	0.0411596	-4.33191	1.47821e-05	5.73204e-05
GCLC	ENSG00000001084	protein_coding	2592.22	0.124562	0.045466	2.73967	0.0061501	0.0140095
NFYA	ENSG00000001167	protein_coding	1886.64	0.296603	0.038225	7.75939	8.53367e-15	1.39976e-13
STPG1	ENSG00000001460	protein_coding	666.206	-0.0675019	0.0406598	-1.66016	0.0968816	0.15658
NIPAL3	ENSG00000001461	protein_coding	7603.27	-0.127978	0.0904557	-1.41482	0.157123	0.235778
LAS1L	ENSG00000001497	protein_coding	2614.02	-0.0990481	0.0312385	-3.17071	0.00152068	0.0039823
ENPP4	ENSG00000001561	protein_coding	2904.7	0.387056	0.0628182	6.16153	7.20437e-10	5.60977e-09
SEMA3F	ENSG00000001617	protein_coding	3172.86	-0.270803	0.0685682	-3.94939	7.835e-05	0.00026539
CFTR	ENSG00000001626	protein_coding	539.153	0.241121	0.160147	1.50562	0.132165	0.20386
ANKIB1	ENSG00000001629	protein_coding	2380.51	0.521796	0.0457067	11.4162	3.4714e-30	5.38764e-28
CYP51A1	ENSG00000001630	protein_coding	289.998	0.533126	0.0742867	7.1766	7.14656e-13	8.73983e-12
KRIT1	ENSG00000001631	protein_coding	1372.56	0.319138	0.0396455	8.04979	8.29395e-16	1.58281e-14
RAD52	ENSG00000002016	protein_coding	418.427	0.076356	0.0419808	1.81883	0.068937	0.117174
MYH16	ENSG00000002079	transcribed_unitary_pseudogene	9.88326	0.100082	0.0998739	1.00208	0.316303	0.419364
BAD	ENSG00000002330	protein_coding	3141.35	-0.363589	0.0586612	-6.19811	5.71464e-10	4.51159e-09
LAP3	ENSG00000002549	protein_coding	3721.24	0.173717	0.0362321	4.79455	1.6304e-06	7.42044e-06
CD99	ENSG00000002586	protein_coding	14857.5	-0.256665	0.0411213	-6.24165	4.32972e-10	3.48771e-09
HS3ST1	ENSG00000002587	protein_coding	687.728	0.703192	0.119048	5.90681	3.48788e-09	2.43742e-08
AOC1	ENSG00000002726	protein_coding	1107.82	-1.0181	0.215888	-4.71588	2.40666e-06	1.06694e-05
WNT16	ENSG00000002745	protein_coding	26.0728	0.366554	0.129801	2.82397	0.00474329	0.0111053
HECW1	ENSG00000002746	protein_coding	153.527	-0.794816	0.142286	-5.58605	2.32291e-08	1.42831e-07
MAD1L1	ENSG00000002822	protein_coding	2063.81	-0.339692	0.0582702	-5.82961	5.55587e-09	3.77406e-08
LASP1	ENSG00000002834	protein_coding	5432.34	0.135131	0.0495157	2.72905	0.00635171	0.0144279
SNX11	ENSG00000002919	protein_coding	1199.5	-0.11405	0.032059	-3.55749	0.00037441	0.00110985
TMEM176A	ENSG00000002933	protein_coding	453.859	-0.00619912	0.0906394	-0.0683932	0.945473	0.960964
M6PR	ENSG00000003056	protein_coding	2362.43	0.201849	0.0526254	3.83559	0.000125264	0.000409199
KLHL13	ENSG00000003096	protein_coding	352.29	-0.182433	0.073522	-2.48134	0.0130891	0.027419
CYP26B1	ENSG00000003137	protein_coding	146.448	-0.118217	0.115624	-1.02243	0.306576	0.409372
ICA1	ENSG00000003147	protein_coding	4060.43	-0.0322333	0.0420323	-0.76687	0.443159	0.548432
DBNDD1	ENSG00000003249	protein_coding	1901.57	0.0360429	0.0709711	0.507853	0.611556	0.702356
ALS2	ENSG00000003393	protein_coding	1194.01	0.345969	0.031033	11.1484	7.28836e-29	1.00592e-26
CASP10	ENSG00000003400	protein_coding	367.964	0.33375	0.0806021	4.14071	3.46231e-05	0.00012547
CFLAR	ENSG00000003402	protein_coding	5347.49	0.158767	0.0317248	5.00452	5.60019e-07	2.75939e-06
TFPI	ENSG00000003436	protein_coding	788.572	-0.138205	0.117606	-1.17515	0.239933	0.335319
NDUFAF7	ENSG00000003509	protein_coding	516.52	-0.0127078	0.0290064	-0.438103	0.661312	0.744151
RBM5	ENSG00000003756	protein_coding	5499.23	-0.10533	0.0388414	-2.7118	0.00669197	0.0151102
MTMR7	ENSG00000003987	protein_coding	48.1242	-0.1526	0.0618473	-2.46737	0.013611	0.0283586
SLC7A2	ENSG00000003989	protein_coding	4274.99	0.160964	0.0653583	2.4628	0.0137856	0.0286932
ARF5	ENSG00000004059	protein_coding	8322.39	-0.205838	0.0494303	-4.16421	3.12429e-05	0.000114216
SARM1	ENSG00000004139	protein_coding	727.045	0.247714	0.0401043	6.17674	6.54405e-10	5.12764e-09
POLDIP2	ENSG00000004142	protein_coding	6802.56	-0.150056	0.0310558	-4.83181	1.35297e-06	6.23337e-06
PLXND1	ENSG00000004399	protein_coding	2140.21	0.217949	0.0643696	3.3859	0.000709449	0.00199394
AK2	ENSG00000004455	protein_coding	5028.93	-0.030774	0.0266272	-1.15574	0.247789	0.344428
CD38	ENSG00000004468	protein_coding	2815.66	-0.828082	0.164654	-5.02922	4.92482e-07	2.45321e-06
FKBP4	ENSG00000004478	protein_coding	15534.4	-0.100432	0.0497347	-2.01936	0.0434494	0.0788014
KDM1A	ENSG00000004487	protein_coding	5809.47	0.0275991	0.0309315	0.892264	0.372251	0.476962
RBM6	ENSG00000004534	protein_coding	4506.47	-0.0793032	0.0551469	-1.43804	0.150424	0.227573
CAMKK1	ENSG00000004660	protein_coding	702.607	0.0395292	0.0645149	0.612714	0.540066	0.639014
RECQL	ENSG00000004700	protein_coding	582.122	0.579472	0.0622818	9.30403	1.35222e-20	5.71733e-19
VPS50	ENSG00000004766	protein_coding	1168.12	0.338851	0.0371773	9.11446	7.90596e-20	2.93211e-18
HSPB6	ENSG00000004776	protein_coding	3138.98	-1.13061	0.114353	-9.88704	4.73835e-23	2.90079e-21
ARHGAP33	ENSG00000004777	protein_coding	578.868	0.11509	0.0701527	1.64056	0.100888	0.161965
NDUFAB1	ENSG00000004779	protein_coding	2490.26	-0.228312	0.0484	-4.71718	2.39134e-06	1.06064e-05
PDK4	ENSG00000004799	protein_coding	3854.75	-0.83947	0.118643	-7.07561	1.4879e-12	1.73401e-11
SLC22A16	ENSG00000004809	protein_coding	25.0305	0.100348	0.164802	0.608901	0.54259	0.641372
ZMYND10	ENSG00000004838	protein_coding	193.938	0.446778	0.140803	3.17307	0.00150838	0.00395358
ABCB5	ENSG00000004846	protein_coding	17.617	-0.282413	0.145225	-1.94466	0.0518161	0.0916823
ARX	ENSG00000004848	protein_coding	292.918	0.584865	0.156755	3.73109	0.000190656	0.000599844
SLC25A13	ENSG00000004864	protein_coding	1617.19	0.335406	0.0421614	7.95527	1.78735e-15	3.23745e-14
ST7	ENSG00000004866	protein_coding	1760.6	-0.0894992	0.0411884	-2.17292	0.0297863	0.0565875
CDC27	ENSG00000004897	protein_coding	2266.84	0.273556	0.0296881	9.21433	3.13236e-20	1.239e-18
SLC4A1	ENSG00000004939	protein_coding	4.26015	0.226747	0.145355	1.55995	0.118771	0.186202
CALCR	ENSG00000004948	protein_coding	2.99636	0.197051	0.138278	1.42503	0.154148	0.23209
HCCS	ENSG00000004961	protein_coding	867.113	0.060096	0.0267762	2.24438	0.0248081	0.048179
DVL2	ENSG00000004975	protein_coding	2143.08	-0.0473421	0.0307507	-1.53954	0.123671	0.192721
PRSS22	ENSG00000005001	protein_coding	774.145	-0.25875	0.0764766	-3.38339	0.000715967	0.00201065
UPF1	ENSG00000005007	protein_coding	10028.7	-0.0238331	0.0265826	-0.896567	0.36995	0.474674
SKAP2	ENSG00000005020	protein_coding	1771.2	0.354765	0.0503509	7.04585	1.84333e-12	2.11821e-11
SLC25A5	ENSG00000005022	protein_coding	9991.42	0.157223	0.0461344	3.40793	0.000654581	0.00185171
MCUB	ENSG00000005059	protein_coding	228.358	0.204344	0.0693112	2.94821	0.00319623	0.00779393
HOXA11	ENSG00000005073	protein_coding	739.501	-0.0931583	0.058029	-1.60538	0.108411	0.17222
POLR2J	ENSG00000005075	protein_coding	2286.9	-0.422911	0.0619698	-6.82446	8.82552e-12	9.0853e-11
DHX33	ENSG00000005100	protein_coding	1262.48	0.227565	0.033644	6.76393	1.34301e-11	1.34388e-10
MEOX1	ENSG00000005102	protein_coding	188.406	0.00789481	0.0967329	0.0816145	0.934953	0.953514
THSD7A	ENSG00000005108	protein_coding	1205.54	0.902078	0.129044	6.99049	2.73924e-12	3.07458e-11
LIG3	ENSG00000005156	protein_coding	3405.57	0.30038	0.0462355	6.49675	8.20759e-11	7.27782e-10
RPAP3	ENSG00000005175	protein_coding	1368.44	0.23793	0.0232868	10.2174	1.65741e-24	1.27846e-22
ACSM3	ENSG00000005187	protein_coding	2805.79	0.225673	0.0951724	2.3712	0.0177303	0.0358494
REXO5	ENSG00000005189	protein_coding	748.268	-0.0798507	0.0568904	-1.40359	0.160442	0.24006
CIAPIN1	ENSG00000005194	protein_coding	1885.76	-0.0646344	0.0373248	-1.73167	0.0833319	0.137645
SPPL2B	ENSG00000005206	protein_coding	2821.62	-0.292849	0.0526732	-5.55973	2.70198e-08	1.64205e-07
FAM214B	ENSG00000005238	protein_coding	1537.83	0.00172986	0.0490547	0.0352639	0.971869	0.980327
COPZ2	ENSG00000005243	protein_coding	636.119	-0.78102	0.0792125	-9.8598	6.21739e-23	3.73672e-21
PRKAR2B	ENSG00000005249	protein_coding	1298.52	0.26064	0.070638	3.6898	0.000224427	0.000696289
MSL3	ENSG00000005302	protein_coding	1234.98	0.262039	0.0314762	8.32498	8.4342e-17	1.9275e-15
CREBBP	ENSG00000005339	protein_coding	5570.35	0.259553	0.0393223	6.60064	4.09375e-11	3.80204e-10
TSPOAP1	ENSG00000005379	protein_coding	1849.58	-0.114659	0.0587573	-1.9514	0.0510091	0.0904614
MPO	ENSG00000005381	protein_coding	8.82483	-0.435753	0.10133	-4.30035	1.70528e-05	6.54295e-05
PON1	ENSG00000005421	protein_coding	94.8901	-0.75299	0.253387	-2.9717	0.00296154	0.00728
GCFC2	ENSG00000005436	protein_coding	1636.24	0.133569	0.0401976	3.32281	0.00089114	0.00245338
WDR54	ENSG00000005448	protein_coding	737.43	-0.211759	0.0564128	-3.75374	0.000174217	0.000553031
CROT	ENSG00000005469	protein_coding	2442.61	-0.0769209	0.0530579	-1.44975	0.147127	0.223294
ABCB4	ENSG00000005471	protein_coding	51.3802	0.213388	0.0733339	2.90981	0.00361646	0.00870767
KMT2E	ENSG00000005483	protein_coding	4338.5	0.332854	0.0533673	6.23704	4.45934e-10	3.58202e-09
RHBDD2	ENSG00000005486	protein_coding	6671.88	-0.318426	0.0461576	-6.89868	5.24875e-12	5.61541e-11
SOX8	ENSG00000005513	protein_coding	191.359	-0.216979	0.0905964	-2.39501	0.01662	0.033831
IBTK	ENSG00000005700	protein_coding	3454.74	0.278852	0.0432687	6.44467	1.15854e-10	1.00883e-09
ZNF195	ENSG00000005801	protein_coding	1201.92	0.0971818	0.0323823	3.00107	0.00269029	0.00667606
MYCBP2	ENSG00000005810	protein_coding	3703.14	0.359153	0.0659065	5.44944	5.05299e-08	2.93908e-07
FBXL3	ENSG00000005812	protein_coding	3361.84	0.115492	0.0411981	2.80334	0.00505765	0.0117672
ITGAL	ENSG00000005844	protein_coding	502.679	0.605464	0.095919	6.31224	2.75023e-10	2.27342e-09
PDK2	ENSG00000005882	protein_coding	1280.75	-0.126625	0.0452461	-2.79858	0.00513272	0.0119239
ITGA3	ENSG00000005884	protein_coding	3389.89	-0.271272	0.0633059	-4.2851	1.82656e-05	6.96954e-05
ZFX	ENSG00000005889	protein_coding	2750.31	0.182608	0.0620134	2.94466	0.00323311	0.00787491
LAMP2	ENSG00000005893	protein_coding	13863	0.143128	0.0446547	3.20521	0.00134965	0.00357706
ITGA2B	ENSG00000005961	protein_coding	24.3319	-0.313146	0.0807381	-3.87854	0.000105084	0.000347714
ASB4	ENSG00000005981	protein_coding	7.81204	0.0353817	0.160086	0.221016	0.82508	0.873746
GDE1	ENSG00000006007	protein_coding	5223.48	0.0177201	0.0293532	0.603686	0.546052	0.644637
REX1BD	ENSG00000006015	protein_coding	1791.03	-0.61081	0.0804334	-7.59399	3.10204e-14	4.65547e-13
CRLF1	ENSG00000006016	protein_coding	184.873	-0.164201	0.105268	-1.55985	0.118796	0.186234
OSBPL7	ENSG00000006025	protein_coding	968.505	-0.292921	0.0633878	-4.6211	3.81712e-06	1.63376e-05
TMEM98	ENSG00000006042	protein_coding	5860.94	-0.310154	0.0381495	-8.12995	4.29452e-16	8.60797e-15
YBX2	ENSG00000006047	protein_coding	48.7287	-0.870524	0.109444	-7.95404	1.8052e-15	3.26601e-14
KRT33A	ENSG00000006059	protein_coding	0.1145	-0.169778	0.576377	-0.294561	0.76833
MAP3K14	ENSG00000006062	protein_coding	812.268	-0.185656	0.0617165	-3.0082	0.00262798	0.00653823
ABCC8	ENSG00000006071	protein_coding	272.961	-0.253001	0.123447	-2.04947	0.0404163	0.0739506
CACNG3	ENSG00000006116	protein_coding	0.36948	0.0167922	0.339603	0.0494465	0.960563	0.972364
TMEM132A	ENSG00000006118	protein_coding	3052.82	0.393142	0.0810044	4.85334	1.21398e-06	5.64213e-06
AP2B1	ENSG00000006125	protein_coding	11132.1	0.11558	0.0268987	4.29688	1.73217e-05	6.63427e-05
TAC1	ENSG00000006128	protein_coding	70.8862	0.0780874	0.152611	0.511676	0.608878	0.700029
ZNF263	ENSG00000006194	protein_coding	2032.33	-0.030979	0.0287893	-1.07606	0.281901	0.38206
CX3CL1	ENSG00000006210	protein_coding	3788.99	-0.295812	0.0896453	-3.29981	0.000967519	0.00264295
SPATA20	ENSG00000006282	protein_coding	5910.89	-0.182684	0.0480806	-3.79953	0.00014497	0.000467488
CACNA1G	ENSG00000006283	protein_coding	350.018	0.0404737	0.124755	0.324426	0.745615	0.811705
TNFRSF12A	ENSG00000006327	protein_coding	922.565	-0.301552	0.105583	-2.85607	0.00428919	0.0101572
DLX6	ENSG00000006377	protein_coding	46.5538	-0.36642	0.164867	-2.22252	0.0262479	0.0506163
MAP3K9	ENSG00000006432	protein_coding	588.669	0.436966	0.0524929	8.32429	8.48385e-17	1.93655e-15
RALA	ENSG00000006451	protein_coding	2204.75	0.165416	0.0290441	5.69535	1.23116e-08	7.91647e-08
BAIAP2L1	ENSG00000006453	protein_coding	5973.5	0.0322296	0.0476394	0.676532	0.498703	0.60018
KDM7A	ENSG00000006459	protein_coding	1828.77	0.492757	0.0527454	9.34218	9.43674e-21	4.08837e-19
ETV1	ENSG00000006468	protein_coding	1183.94	1.47674	0.161064	9.16864	4.79016e-20	1.84562e-18
AGK	ENSG00000006530	protein_coding	1620.89	0.183421	0.0326975	5.60963	2.02758e-08	1.25852e-07
ALDH3B1	ENSG00000006534	protein_coding	326.913	-0.0425957	0.0688388	-0.618774	0.536066	0.635331
TTC22	ENSG00000006555	protein_coding	590.033	-0.378774	0.0932743	-4.06086	4.88931e-05	0.000172287
PHTF2	ENSG00000006576	protein_coding	721.141	0.419893	0.0448295	9.36644	7.50191e-21	3.29819e-19
CCL26	ENSG00000006606	protein_coding	3.83164	-0.274338	0.155256	-1.76701	0.0772267	0.129028
FARP2	ENSG00000006607	protein_coding	1609.77	0.419179	0.0447979	9.35713	8.19356e-21	3.57785e-19
USH1C	ENSG00000006611	protein_coding	8.57151	0.0829107	0.147907	0.560558	0.575099	0.670368
GGCT	ENSG00000006625	protein_coding	3384.2	0.189816	0.0676376	2.80636	0.00501044	0.0116665
DBF4	ENSG00000006634	protein_coding	488.207	0.367206	0.047767	7.68745	1.50099e-14	2.357e-13
TBXA2R	ENSG00000006638	protein_coding	94.4829	-0.349818	0.0794704	-4.40187	1.07323e-05	4.25735e-05
IFRD1	ENSG00000006652	protein_coding	2207.18	-0.00500673	0.0519441	-0.0963869	0.923213	0.945376
LGALS14	ENSG00000006659	protein_coding	0.168501	-0.29783	0.470807	-0.632593	0.526999
COX10	ENSG00000006695	protein_coding	652.151	0.0732489	0.0276206	2.65197	0.00800245	0.0177264
GTF2IRD1	ENSG00000006704	protein_coding	1544.43	0.0424242	0.0310814	1.36494	0.172273	0.254573
PAF1	ENSG00000006712	protein_coding	5164.6	-0.360209	0.0379424	-9.49358	2.23236e-21	1.07434e-19
VPS41	ENSG00000006715	protein_coding	3329.97	0.214749	0.0301101	7.13214	9.88203e-13	1.18489e-11
ARHGAP44	ENSG00000006740	protein_coding	819.7	0.0501633	0.0485243	1.03378	0.30124	0.403473
ELAC2	ENSG00000006744	protein_coding	3595.63	-0.0833289	0.0309979	-2.68821	0.00718357	0.016083
SCIN	ENSG00000006747	protein_coding	1242.09	-0.0033992	0.13255	-0.0256446	0.979541	0.985534
ARSD	ENSG00000006756	protein_coding	7066.83	-0.0741683	0.0481722	-1.53965	0.123646	0.192688
PNPLA4	ENSG00000006757	protein_coding	1365.97	-0.0909649	0.0331743	-2.74203	0.00610602	0.0139181
MYH13	ENSG00000006788	protein_coding	7.8315	-0.391035	0.209882	-1.86312	0.0624452	0.107645
ADIPOR2	ENSG00000006831	protein_coding	4356.6	0.0189709	0.0322135	0.588913	0.55592	0.653033
CDKL3	ENSG00000006837	protein_coding	53.1314	0.0351918	0.0469341	0.749813	0.453367	0.558098
UPP2	ENSG00000007001	protein_coding	8.67162	0.0486207	0.128364	0.378772	0.704857	0.780113
PRSS21	ENSG00000007038	protein_coding	152.959	-1.06452	0.169044	-6.29731	3.02847e-10	2.49011e-09
MARK4	ENSG00000007047	protein_coding	2150.17	-0.0382123	0.0281852	-1.35576	0.175177	0.258149
PROM1	ENSG00000007062	protein_coding	326.756	0.112815	0.160665	0.702177	0.482569	0.585246
CCDC124	ENSG00000007080	protein_coding	3041.85	-0.42166	0.054266	-7.77025	7.83289e-15	1.2936e-13
CEACAM21	ENSG00000007129	protein_coding	31.3043	0.199924	0.0978968	2.04219	0.0411325	0.0750929
PAFAH1B1	ENSG00000007168	protein_coding	5276.09	0.110633	0.0293796	3.76565	0.000166117	0.000529712
NOS2	ENSG00000007171	protein_coding	54.3728	-0.469098	0.133435	-3.51555	0.000438849	0.00128295
DNAH9	ENSG00000007174	protein_coding	164.172	0.383971	0.0950046	4.0416	5.30878e-05	0.000185713
KIAA0100	ENSG00000007202	protein_coding	8284.84	0.404141	0.0496149	8.14555	3.77561e-16	7.65523e-15
SLC13A2	ENSG00000007216	protein_coding	8.14319	-0.0919999	0.199048	-0.4622	0.643938	0.730022
GAS7	ENSG00000007237	protein_coding	722.036	0.205891	0.0797807	2.58072	0.00985954	0.0213123
TRAPPC6A	ENSG00000007255	protein_coding	2448.69	-0.574613	0.0620939	-9.25392	2.16397e-20	8.80282e-19
MATK	ENSG00000007264	protein_coding	572.433	-0.351298	0.129877	-2.70485	0.00683356	0.0153957
CEACAM7	ENSG00000007306	protein_coding	7.18014	0.145171	0.202342	0.717455	0.473094	0.576687
CD79B	ENSG00000007312	protein_coding	187.508	0.0658336	0.115178	0.57158	0.567607	0.663706
SCN4A	ENSG00000007314	protein_coding	24.4791	-1.20898	0.170073	-7.1086	1.17223e-12	1.39258e-11
ST7L	ENSG00000007341	protein_coding	711.813	0.0357544	0.028228	1.26663	0.205288	0.294515
TKTL1	ENSG00000007350	protein_coding	4.04077	-0.28861	0.123602	-2.33499	0.0195442	0.0390954
PAX6	ENSG00000007372	protein_coding	129.182	-0.100197	0.0393949	-2.54339	0.0109781	0.0234756
RPUSD1	ENSG00000007376	protein_coding	1396.34	-0.220546	0.0571255	-3.86073	0.00011305	0.000372257
RHBDF1	ENSG00000007384	protein_coding	3010.56	-0.0379911	0.0367043	-1.03506	0.300642	0.402834
LUC7L	ENSG00000007392	protein_coding	1995.04	-0.304764	0.0607851	-5.01379	5.33684e-07	2.64041e-06
CACNA2D2	ENSG00000007402	protein_coding	1016.95	0.00321823	0.0549229	0.0585955	0.953274	0.966691
BAIAP3	ENSG00000007516	protein_coding	2076.63	-0.134956	0.0681298	-1.98086	0.0476069	0.085214
TSR3	ENSG00000007520	protein_coding	2865.35	-0.458607	0.0534227	-8.5845	9.12327e-18	2.4518e-16
PIGQ	ENSG00000007541	protein_coding	3564.9	-0.313557	0.0481794	-6.50812	7.60974e-11	6.79321e-10
CRAMP1	ENSG00000007545	protein_coding	1064.49	0.152989	0.040531	3.77462	0.00016025	0.000512824
TEAD3	ENSG00000007866	protein_coding	2960.33	-0.237108	0.035141	-6.74732	1.50596e-11	1.49494e-10
SELE	ENSG00000007908	protein_coding	1132.6	-0.125964	0.162452	-0.77539	0.438109	0.54347
DNAJC11	ENSG00000007923	protein_coding	1345.38	0.249421	0.03785	6.58971	4.40696e-11	4.07823e-10
FMO3	ENSG00000007933	protein_coding	38.5858	0.306137	0.0909218	3.36704	0.000759797	0.00212309
MYLIP	ENSG00000007944	protein_coding	1910.11	0.274439	0.041457	6.61985	3.59554e-11	3.37174e-10
NOX1	ENSG00000007952	protein_coding	103.958	0.204919	0.0971985	2.10825	0.0350091	0.0652421
E2F2	ENSG00000007968	protein_coding	85.5874	1.46166	0.0849172	17.2127	2.13086e-66	1.15982e-63
PSMB1	ENSG00000008018	protein_coding	7708.38	-0.218428	0.0442029	-4.94148	7.75321e-07	3.73595e-06
SYN1	ENSG00000008056	protein_coding	66.9735	-0.171354	0.0898533	-1.90704	0.0565158	0.0988894
JARID2	ENSG00000008083	protein_coding	1225	0.327527	0.03744	8.74804	2.17082e-18	6.45317e-17
CDKL5	ENSG00000008086	protein_coding	1619.6	0.22429	0.0784047	2.86067	0.00422753	0.0100229
CAMK1G	ENSG00000008118	protein_coding	78.6586	-0.359172	0.101362	-3.54345	0.000394926	0.00116485
CDK11A	ENSG00000008128	protein_coding	301.253	-0.254857	0.0520894	-4.8927	9.94643e-07	4.70362e-06
NADK	ENSG00000008130	protein_coding	3556.3	0.066604	0.0275405	2.4184	0.0155889	0.0319882
TFAP2B	ENSG00000008196	protein_coding	2.88778	-0.153437	0.208099	-0.737327	0.460923	0.565401
TFAP2D	ENSG00000008197	protein_coding	0.166794	-0.0657651	0.744109	-0.0883809	0.929574
DLEC1	ENSG00000008226	protein_coding	86.0034	-0.583725	0.0947165	-6.16287	7.14389e-10	5.56716e-09
CYTH3	ENSG00000008256	protein_coding	2371.56	0.556911	0.0613495	9.07768	1.10917e-19	4.02905e-18
ADAM22	ENSG00000008277	protein_coding	1108.46	0.110532	0.084061	1.3149	0.188543	0.274372
SYPL1	ENSG00000008282	protein_coding	7325.93	0.130765	0.0330136	3.96096	7.46497e-05	0.000254103
CYB561	ENSG00000008283	protein_coding	17964.1	-0.120207	0.0456216	-2.63487	0.00841691	0.0185255
SPAG9	ENSG00000008294	protein_coding	3092.75	0.339665	0.0381292	8.90827	5.18372e-19	1.69336e-17
CELSR3	ENSG00000008300	protein_coding	425.528	0.952531	0.127448	7.47386	7.78757e-14	1.09997e-12
AASS	ENSG00000008311	protein_coding	649.521	0.395117	0.0690072	5.72573	1.0299e-08	6.71034e-08
PLEKHG6	ENSG00000008323	protein_coding	258.561	0.0748121	0.073967	1.01143	0.311813	0.414773
SS18L2	ENSG00000008324	protein_coding	1781.65	-0.411565	0.0689984	-5.96485	2.44858e-09	1.75167e-08
MPND	ENSG00000008382	protein_coding	2019.33	-0.420059	0.0521571	-8.05373	8.03054e-16	1.53862e-14
MGST1	ENSG00000008394	protein_coding	6965.52	-0.140058	0.0872649	-1.60498	0.108499	0.17235
CRY1	ENSG00000008405	protein_coding	1323.65	0.166599	0.0406753	4.09581	4.20686e-05	0.000150156
PGLYRP1	ENSG00000008438	protein_coding	2.78038	0.0406572	0.122118	0.332935	0.739183	0.806555
NFIX	ENSG00000008441	protein_coding	20106.4	0.16736	0.0428366	3.90694	9.34708e-05	0.000312391
ST3GAL1	ENSG00000008513	protein_coding	1158.7	0.345862	0.0810562	4.26695	1.98168e-05	7.50188e-05
MMP25	ENSG00000008516	protein_coding	120.851	-0.157047	0.0686358	-2.28812	0.0221306	0.0436191
IL32	ENSG00000008517	protein_coding	1048.94	-0.156221	0.0912647	-1.71174	0.0869448	0.142741
PKD1	ENSG00000008710	protein_coding	3869.31	-0.0461294	0.0488192	-0.944902	0.344709	0.449117
MAPK8IP2	ENSG00000008735	protein_coding	1187.35	0.241512	0.0891367	2.70946	0.00673932	0.0152011
MED24	ENSG00000008838	protein_coding	3650.46	-0.0717396	0.0239344	-2.99734	0.00272344	0.00675398
RHOBTB2	ENSG00000008853	protein_coding	989.917	-0.148568	0.0420322	-3.53463	0.00040835	0.00119987
HEATR5B	ENSG00000008869	protein_coding	2670.45	0.38787	0.0463991	8.35944	6.30157e-17	1.46701e-15
SEC62	ENSG00000008952	protein_coding	11164.3	0.126814	0.0414695	3.058	0.00222822	0.00563138
RPS20	ENSG00000008988	protein_coding	57864.3	-0.536221	0.0629761	-8.51468	1.67054e-17	4.30673e-16
CSDE1	ENSG00000009307	protein_coding	33167	0.0869201	0.0265098	3.27879	0.00104252	0.00283141
UBE3C	ENSG00000009335	protein_coding	4869.11	0.416054	0.0364229	11.4229	3.21432e-30	5.02904e-28
REV3L	ENSG00000009413	protein_coding	1218.57	0.323786	0.0670229	4.83098	1.35863e-06	6.25574e-06
TENM1	ENSG00000009694	protein_coding	1491.2	0.643526	0.165526	3.88777	0.000101168	0.000335736
PAX7	ENSG00000009709	protein_coding	1.63206	-0.580271	0.398124	-1.45751	0.144974	0.220408
MASP2	ENSG00000009724	protein_coding	46.4579	0.345782	0.100083	3.45496	0.000550366	0.00158015
IYD	ENSG00000009765	protein_coding	89.785	0.294472	0.125681	2.343	0.0191293	0.0383449
FAM76A	ENSG00000009780	protein_coding	658.326	0.0466173	0.0278485	1.67396	0.0941386	0.152812
TRAF3IP3	ENSG00000009790	protein_coding	180.977	0.629186	0.0959629	6.55655	5.50673e-11	5.01668e-10
POMT2	ENSG00000009830	protein_coding	1032.43	0.0902703	0.0304516	2.96438	0.00303291	0.00743841
VTA1	ENSG00000009844	protein_coding	1913.38	0.17695	0.0281658	6.28247	3.33239e-10	2.72667e-09
MLXIPL	ENSG00000009950	protein_coding	104.769	-0.454758	0.104625	-4.34653	1.38307e-05	5.38637e-05
BAZ1B	ENSG00000009954	protein_coding	6020.16	0.213754	0.0336645	6.34953	2.15975e-10	1.80971e-09
RANBP9	ENSG00000010017	protein_coding	2946.73	0.132622	0.0377186	3.51609	0.000437956	0.00128078
ETV7	ENSG00000010030	protein_coding	166.059	0.0444661	0.0935986	0.475073	0.634735	0.722407
SPRTN	ENSG00000010072	protein_coding	430.715	0.225511	0.0326932	6.89779	5.28168e-12	5.64621e-11
EEF1AKNMT	ENSG00000010165	protein_coding	1864.73	0.0856528	0.0315987	2.71064	0.0067153	0.0151556
DYRK4	ENSG00000010219	protein_coding	1060.93	-0.369048	0.0440903	-8.37029	5.74777e-17	1.35029e-15
ZNF207	ENSG00000010244	protein_coding	6351.14	0.125227	0.0228159	5.4886	4.05135e-08	2.38774e-07
UQCRC1	ENSG00000010256	protein_coding	9252.6	-0.298212	0.0437649	-6.81395	9.49531e-12	9.74107e-11
STARD3NL	ENSG00000010270	protein_coding	4173.37	0.257849	0.0673569	3.82809	0.000129139	0.000420367
CD9	ENSG00000010278	protein_coding	28164.9	-0.140223	0.0433571	-3.23414	0.00122008	0.00326163
HHATL	ENSG00000010282	protein_coding	17.141	-0.964681	0.174601	-5.52507	3.29358e-08	1.96907e-07
NCAPD2	ENSG00000010292	protein_coding	2299.04	0.399622	0.0374868	10.6603	1.5601e-26	1.57828e-24
IFFO1	ENSG00000010295	protein_coding	330.969	-0.252411	0.0747823	-3.37528	0.000737397	0.00206558
GIPR	ENSG00000010310	protein_coding	90.2008	-0.596608	0.116103	-5.13862	2.76765e-07	1.43084e-06
PHF7	ENSG00000010318	protein_coding	306.15	-0.0724119	0.0379815	-1.9065	0.0565851	0.0989829
SEMA3G	ENSG00000010319	protein_coding	607.454	0.0326006	0.073275	0.444908	0.656387	0.740335
NISCH	ENSG00000010322	protein_coding	8818.71	-0.194883	0.032892	-5.92494	3.12418e-09	2.19956e-08
STAB1	ENSG00000010327	protein_coding	1595.82	0.140961	0.069635	2.02428	0.0429412	0.0779897
FUZ	ENSG00000010361	protein_coding	1095.66	-0.323935	0.0505701	-6.40566	1.49722e-10	1.28207e-09
SLC6A13	ENSG00000010379	protein_coding	14.6811	-0.837685	0.114993	-7.28467	3.2245e-13	4.11203e-12
IDS	ENSG00000010404	protein_coding	4355.58	0.137897	0.0395452	3.48707	0.000488338	0.0014151
PRSS3	ENSG00000010438	protein_coding	15.1322	0.0949682	0.178438	0.532218	0.594575	0.687656
ZNF200	ENSG00000010539	protein_coding	459.712	0.142307	0.032066	4.43795	9.08197e-06	3.64344e-05
CD4	ENSG00000010610	protein_coding	1105.57	0.609242	0.0802815	7.58882	3.22823e-14	4.82984e-13
LRRC23	ENSG00000010626	protein_coding	500.593	-0.403512	0.0613601	-6.57613	4.82846e-11	4.44064e-10
BTK	ENSG00000010671	protein_coding	155.098	0.512228	0.0812573	6.30378	2.90471e-10	2.39344e-09
HFE	ENSG00000010704	protein_coding	403.522	-0.269949	0.0778441	-3.46782	0.000524703	0.00151221
SCMH1	ENSG00000010803	protein_coding	4595.46	-0.0113588	0.0289987	-0.3917	0.69528	0.772322
FYN	ENSG00000010810	protein_coding	686.687	0.164058	0.0697303	2.35276	0.0186348	0.0374625
HIVEP2	ENSG00000010818	protein_coding	1759.28	0.194056	0.0546949	3.54796	0.000388222	0.00114683
FMO1	ENSG00000010932	protein_coding	24.2825	0.448407	0.0997981	4.49314	7.01806e-06	2.87332e-05
ELOA	ENSG00000011007	protein_coding	3421.63	0.0862493	0.0261608	3.29689	0.000977634	0.0026685
LYPLA2	ENSG00000011009	protein_coding	4490.49	-0.34892	0.0442541	-7.88445	3.15913e-15	5.50676e-14
CLCN6	ENSG00000011021	protein_coding	1100.56	0.068593	0.0360507	1.90268	0.0570824	0.0997264
MRC2	ENSG00000011028	protein_coding	3162.12	-0.210791	0.072852	-2.89342	0.00381074	0.00912484
NME1-NME2	ENSG00000011052	protein_coding	59.6421	-0.128437	0.0782856	-1.64062	0.100876	0.161961
SLC6A7	ENSG00000011083	protein_coding	4.64169	-0.0816768	0.148717	-0.549211	0.582861	0.677525
TSPAN9	ENSG00000011105	protein_coding	5567.3	-0.18144	0.0367949	-4.9311	8.17658e-07	3.92186e-06
BTBD7	ENSG00000011114	protein_coding	1854.12	0.274496	0.0388803	7.06004	1.6646e-12	1.93062e-11
APBA3	ENSG00000011132	protein_coding	840.433	-0.108046	0.03361	-3.21471	0.00130577	0.00347076
MKS1	ENSG00000011143	protein_coding	808.462	-0.0653604	0.0281954	-2.31812	0.0204425	0.0406882
ABHD5	ENSG00000011198	protein_coding	583.456	0.362927	0.0386614	9.38732	6.15463e-21	2.74332e-19
ANOS1	ENSG00000011201	protein_coding	886.044	0.13218	0.0776499	1.70226	0.0887067	0.145291
AKAP8L	ENSG00000011243	protein_coding	2676.1	-0.276539	0.0397532	-6.95639	3.49111e-12	3.85016e-11
MBTD1	ENSG00000011258	protein_coding	1269.97	0.345428	0.0424444	8.13837	4.00628e-16	8.08051e-15
UTP18	ENSG00000011260	protein_coding	1640.13	0.0939843	0.031653	2.96921	0.00298571	0.00733381
RNF216	ENSG00000011275	protein_coding	2861.09	0.117714	0.0258589	4.55218	5.30921e-06	2.21786e-05
TTC19	ENSG00000011295	protein_coding	3573.01	0.0021754	0.0346082	0.0628579	0.94988	0.96415
PTBP1	ENSG00000011304	protein_coding	12530.1	0.0856082	0.0252155	3.39507	0.00068612	0.00193414
DPF1	ENSG00000011332	protein_coding	34.1145	0.105736	0.0700476	1.50949	0.131175	0.202551
SYT7	ENSG00000011347	protein_coding	16473.2	0.0405954	0.0566807	0.716213	0.47386	0.577356
LARS2	ENSG00000011376	protein_coding	1686.74	0.308183	0.0387893	7.94507	1.94083e-15	3.49702e-14
PIK3C2A	ENSG00000011405	protein_coding	3696.6	0.480016	0.0504069	9.52282	1.68538e-21	8.28644e-20
PLAUR	ENSG00000011422	protein_coding	453.329	-0.00360966	0.09383	-0.0384703	0.969313	0.978496
ANLN	ENSG00000011426	protein_coding	270.041	1.89928	0.0826707	22.9741	8.47249e-117	3.63799e-113
WIZ	ENSG00000011451	protein_coding	3450.79	0.0864502	0.0304064	2.84316	0.00446691	0.0105252
RABGAP1	ENSG00000011454	protein_coding	4569.93	0.139724	0.0317667	4.39845	1.09028e-05	4.32097e-05
DCN	ENSG00000011465	protein_coding	10284.4	-0.0503015	0.1006	-0.500015	0.617065	0.707232
QPCTL	ENSG00000011478	protein_coding	1397.93	-0.198132	0.0512579	-3.86539	0.000110911	0.000365745
PPP5C	ENSG00000011485	protein_coding	3109.95	0.00957145	0.0274829	0.34827	0.727638	0.797944
CEP68	ENSG00000011523	protein_coding	1305.98	0.0732621	0.0432935	1.69222	0.090604	0.147894
MAP4K3	ENSG00000011566	protein_coding	2116.46	0.399559	0.0442487	9.02983	1.71937e-19	6.09589e-18
ZBTB32	ENSG00000011590	protein_coding	37.1086	0.216004	0.0868488	2.48713	0.0128779	0.0270162
TYROBP	ENSG00000011600	protein_coding	947.334	0.060979	0.0776553	0.785253	0.432305	0.537934
TMEM159	ENSG00000011638	protein_coding	2419.61	-0.0277286	0.0374496	-0.740426	0.459042	0.56354
GABRA3	ENSG00000011677	protein_coding	5.94519	-0.068011	0.196938	-0.345343	0.729837	0.799494
BRCA1	ENSG00000012048	protein_coding	322.228	0.842603	0.053461	15.7611	5.7658e-56	2.20613e-53
ERCC1	ENSG00000012061	protein_coding	3953.88	-0.283771	0.0408055	-6.95424	3.54475e-12	3.90165e-11
CD22	ENSG00000012124	protein_coding	155.229	0.458147	0.113281	4.04435	5.24681e-05	0.000183645
SEMA3B	ENSG00000012171	protein_coding	1114.09	-0.543651	0.0717709	-7.57481	3.59663e-14	5.3582e-13
MBTPS2	ENSG00000012174	protein_coding	1601.42	0.375606	0.0405775	9.2565	2.11236e-20	8.62007e-19
PRICKLE3	ENSG00000012211	protein_coding	398.831	-0.0208967	0.0321919	-0.649129	0.516255	0.616607
LTF	ENSG00000012223	protein_coding	40841.7	-0.0223824	0.221337	-0.101124	0.919452	0.942584
EXTL3	ENSG00000012232	protein_coding	2107.41	0.0487728	0.0437463	1.1149	0.264893	0.363664
NR1H4	ENSG00000012504	protein_coding	13.3531	-0.0310056	0.209578	-0.147943	0.882387	0.916318
ELOVL5	ENSG00000012660	protein_coding	17762.1	0.226264	0.0631154	3.58492	0.000337176	0.00100923
ALOX5	ENSG00000012779	protein_coding	1037.83	0.033203	0.0671117	0.494742	0.620782	0.710166
KDM5D	ENSG00000012817	protein_coding	2883.67	0.0724648	0.045346	1.59804	0.110033	0.174479
CALCOCO1	ENSG00000012822	protein_coding	5354.66	-0.0533635	0.032711	-1.63136	0.102814	0.164626
UBR7	ENSG00000012963	protein_coding	2222.55	0.151535	0.0270042	5.61155	2.0052e-08	1.24624e-07
MAP4K5	ENSG00000012983	protein_coding	1954.55	0.187411	0.0326477	5.74038	9.44639e-09	6.19368e-08
EHD3	ENSG00000013016	protein_coding	964.874	0.110344	0.0610415	1.80768	0.0706562	0.119646
PSMC4	ENSG00000013275	protein_coding	4531.8	-0.0855457	0.0337516	-2.53457	0.0112585	0.0239902
MAN2B2	ENSG00000013288	protein_coding	5089.87	-0.0900517	0.0445771	-2.02014	0.0433694	0.0786674
SLC7A14	ENSG00000013293	protein_coding	11.1758	-0.598263	0.162049	-3.69186	0.000222622	0.000691132
CLDN11	ENSG00000013297	protein_coding	437.304	-0.254358	0.0899234	-2.82861	0.00467503	0.0109614
SLC25A39	ENSG00000013306	protein_coding	10803.9	-0.129591	0.0550243	-2.35517	0.0185144	0.0372574
MVP	ENSG00000013364	protein_coding	4825.1	-0.220945	0.057001	-3.87615	0.00010612	0.000350934
NUB1	ENSG00000013374	protein_coding	4290	0.0256676	0.0212883	1.20571	0.227928	0.321247
PGM3	ENSG00000013375	protein_coding	7325.43	0.165827	0.055678	2.97832	0.0028983	0.00714087
RWDD2A	ENSG00000013392	protein_coding	2219.92	0.0396386	0.0508693	0.779224	0.435848	0.541308
CLK1	ENSG00000013441	protein_coding	4965.54	-0.101893	0.0515362	-1.97712	0.0480279	0.0858647
POLR3B	ENSG00000013503	protein_coding	815.467	0.204481	0.0368087	5.55524	2.77229e-08	1.68108e-07
ANGEL1	ENSG00000013523	protein_coding	1356.56	0.147737	0.0348108	4.244	2.19566e-05	8.24918e-05
RNF14	ENSG00000013561	protein_coding	3431.42	0.066166	0.027491	2.40683	0.0160918	0.0328804
DNASE1L1	ENSG00000013563	protein_coding	1174.94	0.159499	0.034616	4.60768	4.0718e-06	1.73355e-05
DDX11	ENSG00000013573	protein_coding	807.651	-0.106215	0.0690341	-1.53858	0.123906	0.193024
HEBP1	ENSG00000013583	protein_coding	2668.69	-0.21838	0.0411232	-5.31038	1.09397e-07	6.05767e-07
GPRC5A	ENSG00000013588	protein_coding	2306.26	-0.13941	0.117588	-1.18558	0.23579	0.330579
MAMLD1	ENSG00000013619	protein_coding	214.628	-0.443099	0.0877187	-5.05136	4.38677e-07	2.20222e-06
CD6	ENSG00000013725	protein_coding	250.481	0.438412	0.102507	4.27692	1.89499e-05	7.20837e-05
TACC3	ENSG00000013810	protein_coding	719.681	1.01353	0.0749063	13.5307	1.03086e-41	2.866e-39
UFL1	ENSG00000014123	protein_coding	2712.07	0.190236	0.0543301	3.50149	0.000462666	0.00134647
POLA2	ENSG00000014138	protein_coding	712.979	0.094011	0.0366116	2.56779	0.0102348	0.0220384
ZC3H3	ENSG00000014164	protein_coding	1533.67	0.0243922	0.0431016	0.565924	0.571445	0.667075
CAPN1	ENSG00000014216	protein_coding	10037.7	-0.0515182	0.0328448	-1.56853	0.116757	0.183679
ACP3	ENSG00000014257	protein_coding	264229	-0.441291	0.115356	-3.82548	0.000130516	0.000424455
MDH1	ENSG00000014641	protein_coding	6025.3	-0.0869527	0.031223	-2.7849	0.00535447	0.0123854
SLC30A9	ENSG00000014824	protein_coding	5343.95	0.251297	0.0336884	7.45946	8.68802e-14	1.2178e-12
MTMR11	ENSG00000014914	protein_coding	267.64	-0.140759	0.0699169	-2.01324	0.0440897	0.0798129
COX15	ENSG00000014919	protein_coding	2524.73	0.0312538	0.0306277	1.02044	0.307519	0.410433
CCDC88C	ENSG00000015133	protein_coding	3273.76	0.44055	0.0515359	8.54841	1.24799e-17	3.28084e-16
YAF2	ENSG00000015153	protein_coding	659.03	0.0485211	0.0287541	1.68745	0.0915172	0.149177
ZMYND11	ENSG00000015171	protein_coding	5666.16	0.133549	0.0343754	3.88503	0.000102318	0.000339116
WAS	ENSG00000015285	protein_coding	307.551	0.174522	0.0751	2.32386	0.0201331	0.0401364
DPEP1	ENSG00000015413	protein_coding	28.3163	0.66507	0.165386	4.02132	5.78736e-05	0.000200946
BID	ENSG00000015475	protein_coding	1032.56	-0.106502	0.0363135	-2.93286	0.00335859	0.00814563
MATR3	ENSG00000015479	protein_coding	253.078	0.464933	0.0791323	5.87539	4.21858e-09	2.91588e-08
NPC1L1	ENSG00000015520	protein_coding	21.1341	0.157414	0.123109	1.27865	0.201019	0.289573
XYLT2	ENSG00000015532	protein_coding	2891.84	-0.183435	0.0305893	-5.9967	2.01365e-09	1.46081e-08
RGPD5	ENSG00000015568	protein_coding	1.03053	0.29104	0.147973	1.96685	0.0492004	0.0876885
STMN4	ENSG00000015592	protein_coding	5.84058	0.0108704	0.160982	0.0675253	0.946164	0.961464
NUDCD3	ENSG00000015676	protein_coding	5896	-0.0905023	0.0228841	-3.95481	7.6595e-05	0.000260084
ISL1	ENSG00000016082	protein_coding	314.068	-0.326198	0.0855161	-3.81447	0.000136477	0.000442276
CHDH	ENSG00000016391	protein_coding	3044.96	0.141465	0.0676453	2.09127	0.0365036	0.0676326
IL20RA	ENSG00000016402	protein_coding	1696.55	-0.123568	0.0695443	-1.77682	0.0755977	0.126668
CLCA1	ENSG00000016490	protein_coding	1.96684	1.12082	0.380332	2.94695	0.00320925	0.00782223
CLCA4	ENSG00000016602	protein_coding	87.4704	-0.295525	0.20701	-1.42759	0.153409	0.231194
GLT8D1	ENSG00000016864	protein_coding	3168.3	-0.0127709	0.0259748	-0.491664	0.622957	0.712064
ATP2C1	ENSG00000017260	protein_coding	20328.9	0.184804	0.0530882	3.48108	0.000499403	0.00144489
IGF1	ENSG00000017427	protein_coding	701.9	0.00511724	0.149379	0.0342568	0.972672	0.980629
SLC38A5	ENSG00000017483	protein_coding	152.924	-0.433144	0.0907248	-4.77426	1.80368e-06	8.15337e-06
RALBP1	ENSG00000017797	protein_coding	6291.49	0.204757	0.048611	4.21215	2.5295e-05	9.39386e-05
RUFY3	ENSG00000018189	protein_coding	1252.04	0.0912941	0.0412844	2.21135	0.0270118	0.0519261
CNTN1	ENSG00000018236	protein_coding	1365.18	-0.0702376	0.104486	-0.672221	0.501443	0.602783
SLC11A1	ENSG00000018280	protein_coding	242.288	-0.229668	0.0686349	-3.34623	0.000819179	0.00227167
WWTR1	ENSG00000018408	protein_coding	3558.82	-0.0532711	0.0539241	-0.987889	0.323207	0.426597
AGPS	ENSG00000018510	protein_coding	895.196	0.119427	0.0634035	1.8836	0.0596193	0.103522
ZNF806	ENSG00000018607	transcribed_unprocessed_pseudogene	0.178354	-0.216584	0.38083	-0.568716	0.569549
CXorf56	ENSG00000018610	protein_coding	1075.68	0.0274207	0.0228851	1.19819	0.230844	0.324623
ATP1A2	ENSG00000018625	protein_coding	1487.18	-0.829331	0.120853	-6.86231	6.77571e-12	7.13286e-11
TTC27	ENSG00000018699	protein_coding	1068.28	0.136232	0.0288374	4.72413	2.31103e-06	1.02714e-05
ZNF582	ENSG00000018869	protein_coding	315.554	0.0140264	0.0386672	0.362746	0.716794	0.789301
VSIG2	ENSG00000019102	protein_coding	1812.23	-1.28981	0.147241	-8.75983	1.95543e-18	5.86704e-17
PHLDB1	ENSG00000019144	protein_coding	2188.73	0.0934602	0.0658529	1.41923	0.155833	0.234125
MARCO	ENSG00000019169	protein_coding	44.5982	0.16392	0.144945	1.13091	0.258094	0.356088
CYP24A1	ENSG00000019186	protein_coding	116.723	-0.0342106	0.189265	-0.180755	0.85656	0.897455
PRDM11	ENSG00000019485	protein_coding	641.229	-0.156056	0.0505701	-3.08594	0.00202909	0.00517108
SYT13	ENSG00000019505	protein_coding	800.475	0.0939226	0.164325	0.571567	0.567615	0.663706
SNAI2	ENSG00000019549	protein_coding	623.021	-0.565657	0.106206	-5.32604	1.00378e-07	5.59756e-07
CD74	ENSG00000019582	protein_coding	46601.2	0.0703365	0.0786208	0.894629	0.370985	0.475703
HGF	ENSG00000019991	protein_coding	431.137	0.446835	0.105896	4.21955	2.44791e-05	9.11714e-05
ZRANB1	ENSG00000019995	protein_coding	954.702	0.343336	0.0533332	6.43756	1.21408e-10	1.05363e-09
NCDN	ENSG00000020129	protein_coding	3289.56	-0.0019074	0.0423446	-0.0450446	0.964072	0.974792
ADGRA2	ENSG00000020181	protein_coding	4120.1	-0.252699	0.089854	-2.81233	0.0049184	0.0114791
CCT8L1P	ENSG00000020219	processed_pseudogene	0.852611	-0.247337	0.211078	-1.17178	0.241285	0.33688
ZFP64	ENSG00000020256	protein_coding	1074.99	0.24523	0.0275302	8.90766	5.21196e-19	1.69971e-17
MNAT1	ENSG00000020426	protein_coding	857.588	-0.0197865	0.0285097	-0.694029	0.487664	0.590148
SAMD4A	ENSG00000020577	protein_coding	1065.55	-0.093156	0.0772807	-1.20542	0.228039	0.321339
RUNX3	ENSG00000020633	protein_coding	317.259	0.383502	0.0898819	4.26673	1.98355e-05	7.50778e-05
MRE11	ENSG00000020922	protein_coding	1436.25	0.233104	0.0268816	8.67149	4.26491e-18	1.21279e-16
PLEKHB1	ENSG00000021300	protein_coding	2353.85	-0.151504	0.0872824	-1.73579	0.0826014	0.136614
SERPINB1	ENSG00000021355	protein_coding	991.976	-0.131224	0.0866983	-1.51358	0.130133	0.2012
CYP3A43	ENSG00000021461	protein_coding	10.6722	-0.397618	0.133263	-2.98371	0.00284773	0.00702884
SLC7A9	ENSG00000021488	protein_coding	21.6977	-0.164758	0.0966716	-1.70431	0.0883233	0.144727
SPAST	ENSG00000021574	protein_coding	1293.24	0.297595	0.031426	9.4697	2.80636e-21	1.33233e-19
NRXN3	ENSG00000021645	protein_coding	450.728	0.523315	0.104383	5.01342	5.34714e-07	2.64516e-06
OSBPL5	ENSG00000021762	protein_coding	3084.06	-0.0414269	0.0393759	-1.05209	0.29276	0.394178
AQR	ENSG00000021776	protein_coding	2696.48	0.295891	0.0386279	7.66004	1.85869e-14	2.88239e-13
CPS1	ENSG00000021826	protein_coding	142.795	0.40967	0.166091	2.46655	0.0136422	0.0284207
C8B	ENSG00000021852	protein_coding	1.0992	-1.23832	0.490104	-2.52665	0.0115156	0.0244718
FHL1	ENSG00000022267	protein_coding	8543.66	-0.748871	0.114175	-6.55895	5.41869e-11	4.94347e-10
RTF2	ENSG00000022277	protein_coding	4765.46	-0.156785	0.0224597	-6.98072	2.93676e-12	3.27914e-11
GABRA1	ENSG00000022355	protein_coding	12.4709	0.493275	0.276236	1.7857	0.0741472	0.124621
NLRP2	ENSG00000022556	protein_coding	1003.52	0.138096	0.209714	0.658499	0.510217	0.611068
SLC45A4	ENSG00000022567	protein_coding	1321.43	0.0793469	0.0381216	2.08142	0.0373957	0.0690472
RNF10	ENSG00000022840	protein_coding	11756.9	-0.101879	0.0264684	-3.84906	0.000118571	0.000389111
ZNF839	ENSG00000022976	protein_coding	497.029	0.0890251	0.0343469	2.59194	0.00954364	0.0207001
ZDHHC6	ENSG00000023041	protein_coding	2199.48	-0.0291229	0.0277907	-1.04794	0.294668	0.396402
GRAMD1B	ENSG00000023171	protein_coding	106.498	0.0551562	0.0743829	0.741518	0.458379	0.562977
RNH1	ENSG00000023191	protein_coding	9250.13	-0.275157	0.0364234	-7.55441	4.20749e-14	6.21078e-13
NDUFS1	ENSG00000023228	protein_coding	5254.17	0.254316	0.0340409	7.47091	7.96392e-14	1.12323e-12
RB1CC1	ENSG00000023287	protein_coding	3625.81	0.365259	0.0462022	7.90567	2.66502e-15	4.69629e-14
ERP44	ENSG00000023318	protein_coding	5585.31	0.0132027	0.0353641	0.373336	0.708898	0.78324
ALAS1	ENSG00000023330	protein_coding	2651.73	-0.0279541	0.0359315	-0.777982	0.43658	0.542008
BIRC3	ENSG00000023445	protein_coding	1402.43	0.384677	0.092398	4.16326	3.13731e-05	0.000114649
AKAP11	ENSG00000023516	protein_coding	2519.02	0.374938	0.0571347	6.56236	5.29631e-11	4.83753e-10
GLRX2	ENSG00000023572	protein_coding	882.308	0.00585627	0.0566301	0.103413	0.917635	0.941186
SNAPC1	ENSG00000023608	protein_coding	448.739	-0.0607673	0.0322527	-1.8841	0.0595514	0.103427
DERA	ENSG00000023697	protein_coding	746.195	-0.172341	0.0379055	-4.5466	5.4519e-06	2.27304e-05
STRAP	ENSG00000023734	protein_coding	4794.09	0.0571403	0.0347549	1.64409	0.100157	0.161006
ABCC2	ENSG00000023839	protein_coding	32.296	0.28531	0.0762975	3.73944	0.000184432	0.000582302
DEF6	ENSG00000023892	protein_coding	1609.59	-0.428183	0.0574301	-7.45572	8.93762e-14	1.24979e-12
PLEKHO1	ENSG00000023902	protein_coding	2098.66	-0.68569	0.0714033	-9.60306	7.76083e-22	3.99357e-20
GCLM	ENSG00000023909	protein_coding	944.911	0.355978	0.0431195	8.25561	1.51122e-16	3.31288e-15
UBR2	ENSG00000024048	protein_coding	2905.26	0.229879	0.0317042	7.25073	4.14534e-13	5.22494e-12
EHD2	ENSG00000024422	protein_coding	3643.02	-0.476557	0.077502	-6.14896	7.79913e-10	6.04609e-09
DEPDC1	ENSG00000024526	protein_coding	254.168	1.2018	0.127386	9.43438	3.93332e-21	1.81605e-19
CCDC28A	ENSG00000024862	protein_coding	1715.64	-0.206327	0.0471812	-4.37307	1.2251e-05	4.81384e-05
RRAGD	ENSG00000025039	protein_coding	1896.19	-0.0774296	0.0584626	-1.32443	0.185361	0.270567
HSF2	ENSG00000025156	protein_coding	706.668	0.0315739	0.0351073	0.899354	0.368464	0.47313
PHF20	ENSG00000025293	protein_coding	2974.03	0.2456	0.0254788	9.63938	5.45153e-22	2.8508e-20
HSD17B6	ENSG00000025423	protein_coding	3656.69	0.0776802	0.15398	0.504481	0.613923	0.704484
NR1H3	ENSG00000025434	protein_coding	967.337	-0.256616	0.0431659	-5.94487	2.76672e-09	1.96183e-08
TYMP	ENSG00000025708	protein_coding	1297.48	-0.0497581	0.086166	-0.577468	0.563623	0.659837
NCAPH2	ENSG00000025770	protein_coding	2044.61	-0.33813	0.0457922	-7.38401	1.53596e-13	2.06819e-12
TOMM34	ENSG00000025772	protein_coding	2159.24	-0.0937389	0.0351963	-2.66332	0.00773741	0.0172044
SEC63	ENSG00000025796	protein_coding	7857.86	0.0750277	0.0379793	1.97549	0.0482128	0.0861548
KPNA6	ENSG00000025800	protein_coding	4233.32	0.187517	0.0314844	5.95588	2.58681e-09	1.84306e-08
VIM	ENSG00000026025	protein_coding	15663.6	-0.178036	0.0682011	-2.61046	0.00904211	0.0197263
RTEL1-TNFRSF6B	ENSG00000026036	protein_coding	106.592	0.103193	0.0756443	1.36419	0.172507	0.254847
FAS	ENSG00000026103	protein_coding	644.029	0.293571	0.0694264	4.22852	2.35229e-05	8.78556e-05
RNASET2	ENSG00000026297	protein_coding	3820.59	-0.557045	0.0560023	-9.94681	2.60396e-23	1.6416e-21
CD44	ENSG00000026508	protein_coding	10042.2	-0.134062	0.0764099	-1.75451	0.0793435	0.13208
KCNG1	ENSG00000026559	protein_coding	385.043	-0.494454	0.0838883	-5.8942	3.76501e-09	2.62113e-08
AGPAT4	ENSG00000026652	protein_coding	240.63	-0.210153	0.0728738	-2.8838	0.00392911	0.00937518
SLAMF7	ENSG00000026751	protein_coding	252.353	0.834951	0.108485	7.69647	1.39874e-14	2.20901e-13
BTN3A1	ENSG00000026950	protein_coding	1420.06	0.155005	0.0567827	2.72979	0.00633756	0.0144025
MIPEP	ENSG00000027001	protein_coding	4788.67	-0.0513325	0.133846	-0.383518	0.701336	0.777128
PRKCH	ENSG00000027075	protein_coding	2404.32	0.146472	0.0376839	3.88687	0.000101544	0.000336867
INSRR	ENSG00000027644	protein_coding	26.172	-1.13528	0.158726	-7.15243	8.52528e-13	1.03149e-11
IFNGR1	ENSG00000027697	protein_coding	4825.59	0.043324	0.0427007	1.0146	0.310298	0.413242
B4GALT7	ENSG00000027847	protein_coding	2006.86	-0.357061	0.0405687	-8.8014	1.35124e-18	4.15754e-17
SH2D2A	ENSG00000027869	protein_coding	99.2112	-0.0200875	0.0951526	-0.211108	0.832803	0.87972
VRK2	ENSG00000028116	protein_coding	648.913	0.364344	0.0383392	9.50316	2.03606e-21	9.88487e-20
TNFRSF1B	ENSG00000028137	protein_coding	1181.11	0.136525	0.072919	1.87228	0.0611682	0.105812
VEZT	ENSG00000028203	protein_coding	3106.75	0.354442	0.0329413	10.7598	5.32778e-27	5.67195e-25
POU2F2	ENSG00000028277	protein_coding	344.97	0.079801	0.0731829	1.09043	0.275523	0.375166
BRD9	ENSG00000028310	protein_coding	1624.07	-0.0442904	0.0285545	-1.55108	0.120881	0.188944
SNX1	ENSG00000028528	protein_coding	8419.15	0.0434054	0.0288059	1.50683	0.131855	0.203472
TBPL1	ENSG00000028839	protein_coding	1623.77	0.0386157	0.0644201	0.599436	0.548882	0.64699
ARNTL2	ENSG00000029153	protein_coding	160.333	0.463428	0.0889193	5.21178	1.87039e-07	9.93284e-07
BCLAF1	ENSG00000029363	protein_coding	6548.97	0.245677	0.0280777	8.7499	2.13533e-18	6.35745e-17
SLC39A9	ENSG00000029364	protein_coding	6895.14	0.21952	0.0365019	6.01392	1.81093e-09	1.32318e-08
ANK1	ENSG00000029534	protein_coding	246.808	0.0189334	0.125189	0.151238	0.879788	0.914454
IBSP	ENSG00000029559	protein_coding	4.68162	1.80462	0.300413	6.00715	1.88809e-09	1.37618e-08
TFB1M	ENSG00000029639	protein_coding	361.16	-0.0441121	0.0325791	-1.354	0.175737	0.258856
RABEP1	ENSG00000029725	protein_coding	5557.56	0.121951	0.0451876	2.69876	0.00695975	0.0156454
HMGB3	ENSG00000029993	protein_coding	1804.26	0.139605	0.0513345	2.71953	0.00653757	0.014797
NUP160	ENSG00000030066	protein_coding	1904.47	0.350007	0.0417123	8.39097	4.8214e-17	1.14943e-15
BAK1	ENSG00000030110	protein_coding	731.973	0.0487862	0.0358409	1.36119	0.173455	0.256051
MUSK	ENSG00000030304	protein_coding	3.79401	0.185457	0.182541	1.01597	0.309642	0.412667
IKZF2	ENSG00000030419	protein_coding	928.867	0.424911	0.0641988	6.61868	3.62429e-11	3.39623e-10
GRN	ENSG00000030582	protein_coding	18219.2	-0.143377	0.0487698	-2.93987	0.0032835	0.00798275
FAM13B	ENSG00000031003	protein_coding	2120.29	0.176273	0.0440445	4.00216	6.27662e-05	0.000216687
ARHGAP31	ENSG00000031081	protein_coding	715.29	0.302938	0.0689411	4.39416	1.11203e-05	4.39996e-05
CENPQ	ENSG00000031691	protein_coding	203.917	0.270138	0.0355268	7.60379	2.87572e-14	4.34281e-13
SARS1	ENSG00000031698	protein_coding	7227.47	-0.154524	0.0303262	-5.09541	3.47982e-07	1.77669e-06
RANBP3	ENSG00000031823	protein_coding	3933.36	-0.213251	0.0218566	-9.75681	1.72496e-22	9.7032e-21
ARID4A	ENSG00000032219	protein_coding	1129.06	0.306972	0.0404147	7.59556	3.06474e-14	4.60306e-13
EIPR1	ENSG00000032389	protein_coding	1374.41	-0.0391049	0.0340983	-1.14683	0.251452	0.348605
PNPLA6	ENSG00000032444	protein_coding	2756.62	-0.0503337	0.037414	-1.34532	0.178523	0.26224
IFT88	ENSG00000032742	protein_coding	790.791	0.177429	0.033309	5.32674	9.99884e-08	5.57744e-07
ALG1	ENSG00000033011	protein_coding	1257.38	-0.096934	0.0369904	-2.62052	0.00877966	0.0192156
ZCCHC8	ENSG00000033030	protein_coding	1119.73	0.11992	0.0318819	3.76137	0.000168983	0.000538054
ABCF2	ENSG00000033050	protein_coding	2788.93	0.068462	0.0281086	2.43563	0.0148661	0.0306727
CHPF2	ENSG00000033100	protein_coding	4144.36	0.00394377	0.0365116	0.108014	0.913984	0.938837
LRRC7	ENSG00000033122	protein_coding	251.945	0.711019	0.13241	5.36985	7.8803e-08	4.46531e-07
FUT8	ENSG00000033170	protein_coding	880.716	0.245087	0.0457614	5.35576	8.51995e-08	4.80311e-07
UBA6	ENSG00000033178	protein_coding	2220.2	0.371512	0.0330967	11.225	3.07257e-29	4.46389e-27
GAB2	ENSG00000033327	protein_coding	830.994	0.285467	0.0617562	4.62247	3.79191e-06	1.62405e-05
ATP6V0A1	ENSG00000033627	protein_coding	4442.58	-0.143292	0.0383254	-3.73881	0.00018489	0.000583605
PIAS1	ENSG00000033800	protein_coding	2367.88	0.252192	0.0468406	5.38404	7.28339e-08	4.15449e-07
SLC4A7	ENSG00000033867	protein_coding	1336.66	0.475887	0.059045	8.05973	7.64613e-16	1.47007e-14
APBA2	ENSG00000034053	protein_coding	744.358	0.144893	0.0778685	1.86074	0.0627806	0.108149
MAP2K3	ENSG00000034152	protein_coding	3033.01	-0.175263	0.0410055	-4.27414	1.91874e-05	7.2903e-05
EFCAB1	ENSG00000034239	protein_coding	132.606	-0.560981	0.119721	-4.68573	2.78967e-06	1.22313e-05
TMSB10	ENSG00000034510	protein_coding	24619.1	-0.184332	0.0849987	-2.16864	0.0301097	0.0571563
ASTE1	ENSG00000034533	protein_coding	393.296	0.0890584	0.0267407	3.33045	0.00086706	0.00239254
RNF19A	ENSG00000034677	protein_coding	2402.61	0.423757	0.0538096	7.87513	3.40383e-15	5.89342e-14
PEX3	ENSG00000034693	protein_coding	873.433	0.0934892	0.0311939	2.99704	0.00272617	0.00675989
GABARAPL2	ENSG00000034713	protein_coding	5531.53	-0.215479	0.0367356	-5.86566	4.47361e-09	3.08223e-08
MYOC	ENSG00000034971	protein_coding	167.1	-0.203466	0.150943	-1.34797	0.17767	0.261185
SH3YL1	ENSG00000035115	protein_coding	3767.29	-0.0354785	0.0691138	-0.513335	0.607717	0.699069
FAM136A	ENSG00000035141	protein_coding	2496.49	-0.00691517	0.0355292	-0.194633	0.84568	0.889297
VCL	ENSG00000035403	protein_coding	8650	-0.172802	0.0778931	-2.21845	0.026524	0.0510824
DEPDC1B	ENSG00000035499	protein_coding	99.5289	1.72178	0.091171	18.8852	1.51027e-79	1.12239e-76
DAPK2	ENSG00000035664	protein_coding	564.569	-0.291381	0.0665309	-4.37964	1.18877e-05	4.6806e-05
NSMAF	ENSG00000035681	protein_coding	2217.09	0.174892	0.0412408	4.24075	2.22778e-05	8.35852e-05
ADSS2	ENSG00000035687	protein_coding	2941.71	0.20896	0.0386969	5.39993	6.66675e-08	3.82136e-07
STAP1	ENSG00000035720	protein_coding	127.288	0.1265	0.17914	0.70615	0.480095	0.582982
TIMP2	ENSG00000035862	protein_coding	11543.7	-0.0214143	0.0712646	-0.30049	0.763803	0.82621
RFC1	ENSG00000035928	protein_coding	3364.65	0.239877	0.0450388	5.326	1.004e-07	5.598e-07
TBC1D23	ENSG00000036054	protein_coding	1483.93	0.272098	0.0300966	9.04083	1.5549e-19	5.56381e-18
CUL3	ENSG00000036257	protein_coding	3477.85	0.231017	0.0280461	8.23705	1.76503e-16	3.81196e-15
MYOM2	ENSG00000036448	protein_coding	259.955	-0.525399	0.111799	-4.6995	2.608e-06	1.14909e-05
OTC	ENSG00000036473	protein_coding	1.85458	-0.314626	0.289131	-1.08818	0.276516	0.376266
CYP46A1	ENSG00000036530	protein_coding	107.566	-0.146544	0.065765	-2.22831	0.0258601	0.0499407
ZZZ3	ENSG00000036549	protein_coding	2328.14	0.2599	0.0326841	7.95187	1.83711e-15	3.32219e-14
SLC18A1	ENSG00000036565	protein_coding	34.845	0.196405	0.142373	1.37951	0.167739	0.248992
USP2	ENSG00000036672	protein_coding	127.158	-0.746336	0.104293	-7.15614	8.2979e-13	1.00587e-11
CASR	ENSG00000036828	protein_coding	3.40498	-0.181708	0.139553	-1.30207	0.192891	0.2797
TUBG2	ENSG00000037042	protein_coding	740.299	-0.463881	0.0470215	-9.86529	5.88646e-23	3.54334e-21
RPL26L1	ENSG00000037241	protein_coding	766.734	-0.0717675	0.0387845	-1.85042	0.0642533	0.110319
FLT4	ENSG00000037280	protein_coding	427.703	0.0831897	0.075635	1.09988	0.271383	0.370796
NSUN2	ENSG00000037474	protein_coding	3628.86	0.165032	0.0287242	5.74541	9.16979e-09	6.02767e-08
FBXO42	ENSG00000037637	protein_coding	2637.18	0.0607454	0.0259783	2.33831	0.019371	0.0387752
MFAP3	ENSG00000037749	protein_coding	609.732	0.733517	0.0785992	9.33238	1.03524e-20	4.45511e-19
MRI1	ENSG00000037757	protein_coding	1241.53	0.101909	0.0411232	2.47815	0.0132066	0.0276323
METTL1	ENSG00000037897	protein_coding	994.453	-0.238242	0.0477611	-4.9882	6.09456e-07	2.98472e-06
HOXC8	ENSG00000037965	protein_coding	9.43833	0.0569896	0.181555	0.313897	0.753599	0.81808
AGA	ENSG00000038002	protein_coding	1414.47	-0.177187	0.04635	-3.82281	0.000131942	0.000428659
PI4K2B	ENSG00000038210	protein_coding	1191.75	0.178184	0.0437909	4.06897	4.72212e-05	0.000166883
BOD1L1	ENSG00000038219	protein_coding	2592.12	0.378959	0.0552487	6.85915	6.92711e-12	7.2744e-11
MAT2B	ENSG00000038274	protein_coding	2694.17	-0.00100539	0.0338384	-0.0297116	0.976297	0.983269
TLL1	ENSG00000038295	protein_coding	138.614	0.183305	0.0932403	1.96594	0.049306	0.0878434
EDC4	ENSG00000038358	protein_coding	1962.11	0.151501	0.045343	3.34122	0.000834126	0.00230974
TRIO	ENSG00000038382	protein_coding	3719.65	0.440129	0.0497544	8.84603	9.06894e-19	2.84241e-17
VCAN	ENSG00000038427	protein_coding	2065.89	1.08341	0.113952	9.50758	1.95156e-21	9.48653e-20
CLEC16A	ENSG00000038532	protein_coding	1577.87	0.0961353	0.0262743	3.65891	0.000253294	0.000778351
MSR1	ENSG00000038945	protein_coding	460.661	0.844824	0.0784458	10.7695	4.79488e-27	5.17593e-25
CDH1	ENSG00000039068	protein_coding	31002.6	0.134817	0.0580335	2.32309	0.0201744	0.0402084
MTREX	ENSG00000039123	protein_coding	2692.4	0.150107	0.0397825	3.7732	0.000161169	0.000515338
DNAH5	ENSG00000039139	protein_coding	2526.43	0.534311	0.109142	4.89558	9.80179e-07	4.64147e-06
ZFYVE16	ENSG00000039319	protein_coding	2916.7	0.35854	0.0433349	8.27369	1.29871e-16	2.88109e-15
RIPOR1	ENSG00000039523	protein_coding	3379.27	-0.00221764	0.035743	-0.0620438	0.950528	0.964664
C6	ENSG00000039537	protein_coding	22.2986	-0.171904	0.161637	-1.06352	0.287548	0.388378
RAI14	ENSG00000039560	protein_coding	1769.53	0.396789	0.0568773	6.97622	3.03218e-12	3.37496e-11
SOX30	ENSG00000039600	protein_coding	19.3994	-0.0611155	0.111179	-0.549702	0.582524	0.677225
PNKP	ENSG00000039650	protein_coding	2762.7	-0.370781	0.0531379	-6.9777	3.00047e-12	3.34544e-11
BEST2	ENSG00000039987	protein_coding	2.38557	0.30141	0.168777	1.78584	0.0741249	0.124605
PHLPP2	ENSG00000040199	protein_coding	559.457	0.28929	0.0478222	6.04927	1.455e-09	1.08215e-08
SPDL1	ENSG00000040275	protein_coding	344.513	0.559308	0.0410185	13.6355	2.463e-42	7.21079e-40
STAU2	ENSG00000040341	protein_coding	2199.79	0.444959	0.0446133	9.97369	1.98713e-23	1.27988e-21
SLC66A1	ENSG00000040487	protein_coding	953.571	-0.285309	0.0431254	-6.61581	3.6953e-11	3.45858e-10
CTNS	ENSG00000040531	protein_coding	1084.13	-0.093539	0.0381022	-2.45495	0.0140904	0.0292629
RTN4R	ENSG00000040608	protein_coding	183.552	0.0232543	0.0720619	0.322699	0.746923	0.812751
PHF23	ENSG00000040633	protein_coding	2803.78	-0.218624	0.0384107	-5.69174	1.2575e-08	8.07316e-08
CDH10	ENSG00000040731	protein_coding	219.931	0.235273	0.124679	1.88702	0.0591575	0.102854
INPP4A	ENSG00000040933	protein_coding	1132.78	0.42786	0.0362168	11.8138	3.31049e-32	5.95042e-30
RAB27B	ENSG00000041353	protein_coding	4921.75	0.225531	0.0681063	3.31146	0.000928099	0.00254516
PSMA4	ENSG00000041357	protein_coding	7191.97	-0.211828	0.0423121	-5.00633	5.54781e-07	2.73638e-06
MYO16	ENSG00000041515	protein_coding	65.4541	0.0434557	0.116935	0.371622	0.710174	0.784134
LSG1	ENSG00000041802	protein_coding	2026.57	0.126524	0.0285394	4.43333	9.2788e-06	3.717e-05
PARP3	ENSG00000041880	protein_coding	787.609	-0.147124	0.0535229	-2.7488	0.00598132	0.0136709
TNC	ENSG00000041982	protein_coding	5547.47	-0.00667533	0.089712	-0.0744084	0.940685	0.957585
THAP3	ENSG00000041988	protein_coding	838.406	-0.387361	0.0458615	-8.44632	3.00626e-17	7.44247e-16
RIPOR3	ENSG00000042062	protein_coding	77.8525	-0.0965276	0.0798088	-1.20949	0.226476	0.319527
TDP1	ENSG00000042088	protein_coding	820.683	0.262163	0.0322085	8.13954	3.96769e-16	8.01104e-15
AIFM2	ENSG00000042286	protein_coding	588.306	-0.192759	0.0567315	-3.39774	0.000679438	0.00191698
C2orf83	ENSG00000042304	protein_coding	0.195924	-0.263191	0.394446	-0.667241	0.504618
SPATA7	ENSG00000042317	protein_coding	493.096	-0.0827163	0.0343185	-2.41026	0.0159413	0.0326146
MED17	ENSG00000042429	protein_coding	1550.33	0.198488	0.0300517	6.60489	3.97803e-11	3.70257e-10
RETSAT	ENSG00000042445	protein_coding	5122.38	0.0236876	0.0415348	0.570306	0.56847	0.664424
CAPG	ENSG00000042493	protein_coding	2187.51	-0.476761	0.0851656	-5.59805	2.16777e-08	1.34016e-07
AP2S1	ENSG00000042753	protein_coding	5609.98	-0.34772	0.0698015	-4.98156	6.30738e-07	3.08348e-06
USH2A	ENSG00000042781	protein_coding	12.8812	0.11055	0.0873238	1.26597	0.205522	0.294742
ZPBP	ENSG00000042813	protein_coding	3.51891	-0.726552	0.145905	-4.97963	6.3705e-07	3.11315e-06
TG	ENSG00000042832	protein_coding	337.24	-0.15371	0.160482	-0.957804	0.338162	0.442377
ADAM28	ENSG00000042980	protein_coding	353.319	0.437537	0.0992363	4.40905	1.03826e-05	4.12711e-05
BARX2	ENSG00000043039	protein_coding	490.599	-0.195888	0.0921401	-2.12598	0.0335045	0.0627408
DCUN1D1	ENSG00000043093	protein_coding	1709.12	0.416393	0.0379601	10.9692	5.3725e-28	6.67589e-26
JADE2	ENSG00000043143	protein_coding	1946.6	0.126916	0.0503631	2.52002	0.0117348	0.0248844
ZIC2	ENSG00000043355	protein_coding	236.081	0.527341	0.171265	3.0791	0.0020763	0.00528165
LCP2	ENSG00000043462	protein_coding	577.19	0.451059	0.0806092	5.59563	2.19825e-08	1.35813e-07
TRIT1	ENSG00000043514	protein_coding	1385.28	-0.0534287	0.0318646	-1.67674	0.0935936	0.152036
ADRB1	ENSG00000043591	protein_coding	1869.99	0.175238	0.0753809	2.3247	0.0200878	0.0400502
GUCA2B	ENSG00000044012	protein_coding	0.166308	-0.123844	0.833565	-0.148571	0.881892
CUL7	ENSG00000044090	protein_coding	3884.48	0.148603	0.0381946	3.89068	9.99637e-05	0.000332109
CTNNA1	ENSG00000044115	protein_coding	18754	0.138815	0.026419	5.25437	1.48534e-07	8.03822e-07
PHKA2	ENSG00000044446	protein_coding	2736.11	-0.0622865	0.0429144	-1.45141	0.146665	0.222654
CNTLN	ENSG00000044459	protein_coding	618.243	0.401055	0.0880367	4.55554	5.22505e-06	2.18531e-05
EPHA3	ENSG00000044524	protein_coding	1986.99	0.230423	0.0998311	2.30813	0.0209917	0.0416263
HSPA5	ENSG00000044574	protein_coding	43999.8	0.0630139	0.0491766	1.28138	0.20006	0.288429
DSG2	ENSG00000046604	protein_coding	6945.48	0.471151	0.0644504	7.31029	2.66575e-13	3.45118e-12
GEMIN8	ENSG00000046647	protein_coding	852.433	-0.00742317	0.0336251	-0.220763	0.825277	0.873848
OFD1	ENSG00000046651	protein_coding	2104.41	-0.0905038	0.034368	-2.63337	0.00845415	0.0185894
GPM6B	ENSG00000046653	protein_coding	883.554	-0.172241	0.0746129	-2.30846	0.0209734	0.0415969
MAGEC2	ENSG00000046774	protein_coding	6.05389	2.03184	0.575557	3.53021	0.000415233	0.00121899
PREX2	ENSG00000046889	protein_coding	397.951	0.273473	0.084666	3.23002	0.0012378	0.00330426
WDR37	ENSG00000047056	protein_coding	1378.01	0.12566	0.0397997	3.1573	0.00159237	0.00415258
YTHDC2	ENSG00000047188	protein_coding	1858.73	0.349511	0.0454354	7.6925	1.44287e-14	2.27497e-13
CTPS2	ENSG00000047230	protein_coding	1897.08	0.0934788	0.0306041	3.05445	0.00225473	0.00569392
ATP6V1H	ENSG00000047249	protein_coding	3379.62	-0.0562132	0.0403753	-1.39227	0.163842	0.244192
POLR2B	ENSG00000047315	protein_coding	4385.73	0.338524	0.0345397	9.801	1.11472e-22	6.43919e-21
FAM214A	ENSG00000047346	protein_coding	2768.51	0.387133	0.0430848	8.98538	2.57831e-19	8.85678e-18
ARAP2	ENSG00000047365	protein_coding	617.359	0.392294	0.0631492	6.21218	5.22552e-10	4.15943e-09
TPR	ENSG00000047410	protein_coding	6008.21	0.34598	0.0362565	9.54256	1.39348e-21	6.93064e-20
CP	ENSG00000047457	protein_coding	1423.01	0.849704	0.145296	5.84807	4.97305e-09	3.40208e-08
KIAA0556	ENSG00000047578	protein_coding	2432.34	0.248921	0.0390814	6.3693	1.89892e-10	1.60331e-09
DTNBP1	ENSG00000047579	protein_coding	1042.7	-0.240214	0.0342142	-7.02091	2.20432e-12	2.49959e-11
XK	ENSG00000047597	protein_coding	188.279	-0.0826893	0.111688	-0.740358	0.459083	0.563572
ANO2	ENSG00000047617	protein_coding	65.68	0.0805072	0.0769674	1.04599	0.295565	0.397346
C12orf4	ENSG00000047621	protein_coding	778.116	0.0807526	0.0334232	2.41606	0.0156893	0.0321609
SCML1	ENSG00000047634	protein_coding	528.693	0.10825	0.065338	1.65678	0.0975646	0.157467
WWC3	ENSG00000047644	protein_coding	2266.06	0.0381553	0.0377378	1.01106	0.311986	0.414906
ARHGAP6	ENSG00000047648	protein_coding	5177.19	-0.106408	0.0539389	-1.97275	0.0485244	0.0866476
FAM184B	ENSG00000047662	protein_coding	26.7737	-0.285512	0.0722121	-3.95379	7.69217e-05	0.000261055
MAP4	ENSG00000047849	protein_coding	13470.5	0.0392428	0.0360613	1.08823	0.276496	0.376252
GOPC	ENSG00000047932	protein_coding	1849.57	0.167796	0.039543	4.24338	2.20179e-05	8.26741e-05
ROS1	ENSG00000047936	protein_coding	11.4563	1.1888	0.176302	6.74298	1.55169e-11	1.53836e-10
USP28	ENSG00000048028	protein_coding	1225.18	0.290564	0.0428673	6.77822	1.21664e-11	1.22632e-10
HDAC9	ENSG00000048052	protein_coding	1260.11	0.59436	0.122016	4.87114	1.10954e-06	5.19347e-06
TSPAN17	ENSG00000048140	protein_coding	2180.87	0.0386875	0.0393367	0.983497	0.325363	0.428769
NOP16	ENSG00000048162	protein_coding	1005.07	-0.20091	0.056219	-3.5737	0.000351968	0.00104944
CC2D2A	ENSG00000048342	protein_coding	931.862	0.0344848	0.0536808	0.642404	0.520611	0.620632
RRM2B	ENSG00000048392	protein_coding	2448.24	0.41254	0.045151	9.13689	6.42755e-20	2.41627e-18
ZNF800	ENSG00000048405	protein_coding	1209.06	0.246645	0.0408003	6.04518	1.49241e-09	1.10784e-08
TNFRSF17	ENSG00000048462	protein_coding	13.8511	0.613757	0.162043	3.78761	0.000152103	0.000488654
SNX29	ENSG00000048471	protein_coding	1080.35	0.356557	0.0411032	8.67468	4.14729e-18	1.18282e-16
LMO3	ENSG00000048540	protein_coding	368.933	-0.460762	0.107425	-4.28916	1.79349e-05	6.85214e-05
MRPS10	ENSG00000048544	protein_coding	1670.56	-0.0188086	0.023616	-0.796433	0.42578	0.5314
GUCA1A	ENSG00000048545	protein_coding	1.30511	-0.0861043	0.181346	-0.474806	0.634925	0.722511
RSF1	ENSG00000048649	protein_coding	2992.21	0.383051	0.0394138	9.71872	2.50918e-22	1.37738e-20
VPS13D	ENSG00000048707	protein_coding	5409.69	0.230929	0.0415116	5.56299	2.65195e-08	1.61495e-07
CELF2	ENSG00000048740	protein_coding	1392.83	-0.116578	0.082354	-1.41557	0.156902	0.235511
FAM120A	ENSG00000048828	protein_coding	11757.8	0.311027	0.0295066	10.5409	5.59459e-26	5.24764e-24
R3HDM1	ENSG00000048991	protein_coding	1498.93	0.359799	0.0364093	9.88207	4.97948e-23	3.04e-21
COL9A2	ENSG00000049089	protein_coding	14400.3	0.12129	0.158245	0.766471	0.443396	0.548624
KITLG	ENSG00000049130	protein_coding	1121.55	0.230297	0.0761533	3.02412	0.00249358	0.00623637
ERCC8	ENSG00000049167	protein_coding	307.431	0.0964845	0.0310488	3.10751	0.00188668	0.00484039
ADAMTS6	ENSG00000049192	protein_coding	43.8987	0.743552	0.104446	7.11903	1.08688e-12	1.29597e-11
H6PD	ENSG00000049239	protein_coding	5474.02	0.0831842	0.0407515	2.04126	0.0412255	0.0752484
VAMP3	ENSG00000049245	protein_coding	3974.11	-0.0374633	0.0261369	-1.43335	0.151759	0.229126
PER3	ENSG00000049246	protein_coding	1667.5	0.194919	0.071765	2.71608	0.00660603	0.0149345
UTS2	ENSG00000049247	protein_coding	8.57959	-0.668532	0.175872	-3.80125	0.000143967	0.000464524
TNFRSF9	ENSG00000049249	protein_coding	43.2275	0.876489	0.117901	7.43412	1.0527e-13	1.4576e-12
EPN3	ENSG00000049283	protein_coding	3583.27	-0.0390131	0.0422685	-0.922983	0.356016	0.46065
LTBP1	ENSG00000049323	protein_coding	5808.54	0.246479	0.0779958	3.16015	0.00157686	0.0041152
RCN1	ENSG00000049449	protein_coding	9052.45	-0.209149	0.0399617	-5.23373	1.66123e-07	8.91768e-07
ELN	ENSG00000049540	protein_coding	4738.98	0.17251	0.0905567	1.905	0.0567802	0.0992704
RFC2	ENSG00000049541	protein_coding	1195.83	0.0547946	0.0428962	1.27738	0.201469	0.290124
ARID1B	ENSG00000049618	protein_coding	4515.49	0.290223	0.0388954	7.46163	8.54589e-14	1.19832e-12
CLPTM1L	ENSG00000049656	protein_coding	6881.46	-0.0812748	0.0339536	-2.3937	0.0166792	0.0339359
NEDD4L	ENSG00000049759	protein_coding	24131.5	0.117085	0.073255	1.59832	0.109972	0.174397
FOXP3	ENSG00000049768	protein_coding	121.869	0.353554	0.0725454	4.87356	1.09606e-06	5.13482e-06
PPP1R3F	ENSG00000049769	protein_coding	340.306	-0.284181	0.0559536	-5.07886	3.79702e-07	1.92794e-06
HEXB	ENSG00000049860	protein_coding	8300.32	-0.17175	0.0625817	-2.74441	0.00606194	0.0138282
PTCD2	ENSG00000049883	protein_coding	543.223	0.124669	0.0365171	3.41398	0.000640206	0.00181371
NEXMIF	ENSG00000050030	protein_coding	441.023	0.284748	0.0665211	4.28057	1.86414e-05	7.10312e-05
JKAMP	ENSG00000050130	protein_coding	2388.4	0.117037	0.033363	3.50797	0.000451542	0.00131645
DKK3	ENSG00000050165	protein_coding	3870.66	-0.312398	0.090686	-3.44483	0.000571415	0.00163428
ARHGEF5	ENSG00000050327	protein_coding	1129.35	-0.144933	0.0337254	-4.29745	1.72777e-05	6.62265e-05
NFE2L3	ENSG00000050344	protein_coding	654.552	0.359099	0.0802141	4.47676	7.57845e-06	3.08304e-05
MCUR1	ENSG00000050393	protein_coding	1857.71	0.145138	0.0346123	4.19326	2.74978e-05	0.000101524
LIMA1	ENSG00000050405	protein_coding	5349.23	0.201481	0.0406781	4.95306	7.3056e-07	3.54013e-06
LETMD1	ENSG00000050426	protein_coding	3579.62	-0.114481	0.0326193	-3.5096	0.000448782	0.00130961
SLC4A8	ENSG00000050438	protein_coding	80.6279	0.407788	0.0895096	4.5558	5.21874e-06	2.1829e-05
LAMC3	ENSG00000050555	protein_coding	735.187	0.196466	0.0977742	2.00938	0.0444964	0.0804323
PTGER3	ENSG00000050628	protein_coding	200.332	-0.0140215	0.103251	-0.1358	0.89198	0.923129
TNIP3	ENSG00000050730	protein_coding	8.32038	0.572337	0.128164	4.46566	7.98231e-06	3.23452e-05
MAPK9	ENSG00000050748	protein_coding	3109.22	0.265863	0.0276034	9.63155	5.88333e-22	3.06417e-20
COL23A1	ENSG00000050767	protein_coding	199.756	-1.19228	0.0977415	-12.1983	3.17494e-34	6.49182e-32
BCAR1	ENSG00000050820	protein_coding	3223.87	-0.20232	0.0436614	-4.63384	3.58937e-06	1.5451e-05
FAM160A2	ENSG00000051009	protein_coding	2333.21	-0.0851655	0.0299581	-2.84282	0.00447167	0.0105345
HERPUD1	ENSG00000051108	protein_coding	21721.7	-0.341487	0.0633339	-5.39185	6.97376e-08	3.98729e-07
HOMER3	ENSG00000051128	protein_coding	1031.35	-0.299045	0.0619169	-4.82977	1.3669e-06	6.29153e-06
RAD51	ENSG00000051180	protein_coding	136.421	0.950766	0.0845572	11.2441	2.47733e-29	3.61269e-27
POLQ	ENSG00000051341	protein_coding	73.4217	1.7917	0.0847825	21.1329	3.9604e-99	6.65433e-96
PIK3CB	ENSG00000051382	protein_coding	3208.7	0.396575	0.0475345	8.34288	7.25032e-17	1.66978e-15
CYBA	ENSG00000051523	protein_coding	1257.32	-0.360564	0.0851326	-4.23533	2.28221e-05	8.5453e-05
THOC3	ENSG00000051596	protein_coding	377.99	0.0156896	0.0437615	0.358525	0.71995	0.791761
HEBP2	ENSG00000051620	protein_coding	11018.2	-0.0956898	0.0540784	-1.76947	0.0768161	0.128445
MPHOSPH9	ENSG00000051825	protein_coding	604.905	0.731164	0.0581301	12.5781	2.78754e-36	6.01812e-34
PLEKHA5	ENSG00000052126	protein_coding	1822.44	0.234083	0.045217	5.17687	2.2564e-07	1.18305e-06
PRSS8	ENSG00000052344	protein_coding	15774.2	-0.236316	0.0658285	-3.58987	0.000330843	0.000992272
SIKE1	ENSG00000052723	protein_coding	1436.77	0.311844	0.0308829	10.0976	5.65853e-24	4.02715e-22
RRP12	ENSG00000052749	protein_coding	2457.4	-0.031551	0.0466416	-0.676455	0.498752	0.60022
FNIP2	ENSG00000052795	protein_coding	4078.03	0.452372	0.0850471	5.31908	1.04295e-07	5.79757e-07
MSMO1	ENSG00000052802	protein_coding	3157.86	-0.142553	0.0612151	-2.32873	0.0198735	0.0396843
TTC17	ENSG00000052841	protein_coding	4690.6	0.0585662	0.0328494	1.78287	0.0746079	0.125265
ALX4	ENSG00000052850	protein_coding	87.2683	0.498833	0.170825	2.92014	0.00349872	0.00845527
FSTL4	ENSG00000053108	protein_coding	197.793	-0.237534	0.126632	-1.87578	0.0606855	0.105081
FOXN3	ENSG00000053254	protein_coding	3527.28	0.130542	0.0522831	2.49683	0.0125308	0.0263674
METTL24	ENSG00000053328	protein_coding	48.2242	0.00698667	0.104662	0.0667545	0.946777	0.961936
AKR7A2	ENSG00000053371	protein_coding	2737.71	-0.257552	0.0398437	-6.46406	1.01927e-10	8.94208e-10
MRTO4	ENSG00000053372	protein_coding	2361.32	-0.197407	0.0420392	-4.69577	2.65599e-06	1.16743e-05
NNAT	ENSG00000053438	protein_coding	52.179	-0.421009	0.0925137	-4.55078	5.34478e-06	2.232e-05
USE1	ENSG00000053501	protein_coding	1537.45	-0.445061	0.0539981	-8.24216	1.69129e-16	3.66985e-15
MCF2L2	ENSG00000053524	protein_coding	77.5463	0.564461	0.094004	6.00465	1.91749e-09	1.39577e-08
NRIP2	ENSG00000053702	protein_coding	250.957	-0.220131	0.0526973	-4.17727	2.95025e-05	0.000108408
LAMA3	ENSG00000053747	protein_coding	2081.59	0.371271	0.108738	3.41434	0.000639356	0.00181156
AP5M1	ENSG00000053770	protein_coding	1811.64	0.169623	0.0311258	5.44959	5.04857e-08	2.93784e-07
ANAPC4	ENSG00000053900	protein_coding	1022.99	-0.0801644	0.0324514	-2.47029	0.0135002	0.0281689
KCNQ1	ENSG00000053918	protein_coding	1354.33	-0.191612	0.0637893	-3.00382	0.00266612	0.00662374
TRAPPC3	ENSG00000054116	protein_coding	3110.68	-0.210316	0.0295003	-7.12926	1.00909e-12	1.20732e-11
THRAP3	ENSG00000054118	protein_coding	11499.3	0.146771	0.0296028	4.958	7.12229e-07	3.45737e-06
PHPT1	ENSG00000054148	protein_coding	5875.25	-0.503146	0.0595464	-8.44964	2.92204e-17	7.24324e-16
ENTPD2	ENSG00000054179	protein_coding	1213.58	-0.190363	0.0783152	-2.43073	0.0150684	0.0310338
LY75	ENSG00000054219	protein_coding	138.725	0.156267	0.0918093	1.70208	0.0887408	0.145334
ARID4B	ENSG00000054267	protein_coding	2852.24	0.296234	0.0366088	8.09188	5.87499e-16	1.1519e-14
OPN3	ENSG00000054277	protein_coding	121.77	0.486468	0.0689194	7.05851	1.683e-12	1.94904e-11
SDCCAG8	ENSG00000054282	protein_coding	1121.2	0.0603519	0.0258413	2.33548	0.0195183	0.0390477
PTPRN	ENSG00000054356	protein_coding	32.1937	0.0805795	0.139983	0.57564	0.564859	0.661083
HHAT	ENSG00000054392	protein_coding	595.491	-0.207767	0.0709853	-2.92691	0.00342349	0.00829107
KIF1B	ENSG00000054523	protein_coding	4113.42	0.317564	0.045347	7.00298	2.50579e-12	2.82487e-11
FOXC1	ENSG00000054598	protein_coding	758.898	-0.304441	0.0757538	-4.01883	5.84888e-05	0.000202917
TBC1D22A	ENSG00000054611	protein_coding	1323.9	-0.16555	0.0323331	-5.12015	3.05294e-07	1.57078e-06
SYNE2	ENSG00000054654	protein_coding	4948.07	0.36804	0.0592502	6.21164	5.24355e-10	4.1712e-09
PLEKHH1	ENSG00000054690	protein_coding	6104.92	0.348523	0.0758345	4.59584	4.31005e-06	1.82734e-05
ATP9A	ENSG00000054793	protein_coding	7049.13	0.316587	0.0454666	6.96307	3.32947e-12	3.68674e-11
SPO11	ENSG00000054796	protein_coding	0.104896	-0.296828	0.743965	-0.398981	0.689907
CBLN4	ENSG00000054803	protein_coding	6.55604	-0.0690616	0.173575	-0.397878	0.69072	0.768317
CHRDL2	ENSG00000054938	protein_coding	407.013	-0.176386	0.131086	-1.34557	0.178441	0.262151
FAM168A	ENSG00000054965	protein_coding	3759.32	0.329449	0.0383087	8.59985	7.98202e-18	2.16924e-16
RELT	ENSG00000054967	protein_coding	124.839	0.454173	0.0764138	5.9436	2.78826e-09	1.97638e-08
GALC	ENSG00000054983	protein_coding	2163.73	-0.0154272	0.0626386	-0.246289	0.805458	0.858959
NOP58	ENSG00000055044	protein_coding	3487.47	0.00177876	0.0333173	0.0533884	0.957422	0.969921
SZRD1	ENSG00000055070	protein_coding	6171.68	-0.00769263	0.0217371	-0.353894	0.723419	0.794556
KCNH2	ENSG00000055118	protein_coding	935.178	-0.514462	0.0804724	-6.39303	1.62634e-10	1.38588e-09
CUL1	ENSG00000055130	protein_coding	3252.39	0.0469604	0.0209212	2.24464	0.0247915	0.048161
FAM114A2	ENSG00000055147	protein_coding	1281.15	0.135777	0.0312333	4.34719	1.37894e-05	5.37133e-05
CYFIP2	ENSG00000055163	protein_coding	2626.03	0.333538	0.0487409	6.84308	7.75107e-12	8.06951e-11
TAB2	ENSG00000055208	protein_coding	5615.47	0.328549	0.0376333	8.73026	2.54095e-18	7.46162e-17
GINM1	ENSG00000055211	protein_coding	2852.32	-0.0409062	0.0293267	-1.39485	0.163062	0.243219
EIF2AK2	ENSG00000055332	protein_coding	4138.81	0.403266	0.0453848	8.88549	6.36399e-19	2.04776e-17
USP36	ENSG00000055483	protein_coding	2580.57	-0.016176	0.034598	-0.46754	0.640114	0.726966
KMT2C	ENSG00000055609	protein_coding	5134.56	0.507884	0.0572591	8.86993	7.31935e-19	2.33187e-17
MCOLN3	ENSG00000055732	protein_coding	77.4047	0.106299	0.117051	0.90815	0.363799	0.468463
CCDC85A	ENSG00000055813	protein_coding	33.9692	-0.142952	0.107691	-1.32742	0.184369	0.269415
PUM2	ENSG00000055917	protein_coding	8314.44	0.229276	0.02815	8.1448	3.79919e-16	7.69496e-15
MRPL43	ENSG00000055950	protein_coding	3561.51	-0.269935	0.0374355	-7.21068	5.56723e-13	6.89569e-12
ITIH4	ENSG00000055955	protein_coding	17.6614	-0.356353	0.0902124	-3.95015	7.81016e-05	0.000264596
ITIH1	ENSG00000055957	protein_coding	4.62648	-0.60176	0.196378	-3.0643	0.00218183	0.00552715
HPF1	ENSG00000056050	protein_coding	937.476	-0.0264884	0.0350867	-0.754941	0.450284	0.555117
ZFR	ENSG00000056097	protein_coding	4673.08	0.33684	0.033374	10.0929	5.93991e-24	4.18883e-22
ZNF280C	ENSG00000056277	protein_coding	210.587	0.398605	0.0481033	8.28644	1.16688e-16	2.61264e-15
NPFFR2	ENSG00000056291	protein_coding	2.98334	0.71577	0.196929	3.63466	0.000278348	0.000847991
PHF21B	ENSG00000056487	protein_coding	447.506	-0.162667	0.097383	-1.67039	0.0948427	0.153793
TRAF1	ENSG00000056558	protein_coding	562.92	0.0699812	0.0639916	1.0936	0.27413	0.373625
RC3H2	ENSG00000056586	protein_coding	2573.86	0.441143	0.0378038	11.6693	1.82971e-31	3.11494e-29
IL17RB	ENSG00000056736	protein_coding	537.661	0.129013	0.0511676	2.52138	0.0116895	0.0247977
TRAF3IP2	ENSG00000056972	protein_coding	1368.07	-0.245318	0.0588111	-4.17129	3.0288e-05	0.000111009
GYG2	ENSG00000056998	protein_coding	606.013	-0.237782	0.0524514	-4.53337	5.80508e-06	2.40886e-05
DCBLD2	ENSG00000057019	protein_coding	1523.17	-0.110642	0.0514564	-2.15021	0.0315384	0.0595088
SERPINB3	ENSG00000057149	protein_coding	64.8656	-0.0844503	0.201853	-0.418375	0.675673	0.755931
SOAT1	ENSG00000057252	protein_coding	8225.9	0.0845251	0.0536006	1.57694	0.114809	0.181041
PKP2	ENSG00000057294	protein_coding	1291.67	0.194273	0.0526646	3.68888	0.00022524	0.000698476
MSH4	ENSG00000057468	protein_coding	7.29716	0.455315	0.129534	3.51501	0.000439737	0.00128526
F7	ENSG00000057593	protein_coding	18.9673	-0.73043	0.119492	-6.1128	9.78997e-10	7.48582e-09
GDI2	ENSG00000057608	protein_coding	12525.3	0.0433356	0.0300828	1.44054	0.149713	0.226667
PRDM1	ENSG00000057657	protein_coding	505.627	0.435746	0.0973272	4.47712	7.5656e-06	3.07826e-05
ATG5	ENSG00000057663	protein_coding	1823.59	-0.0698592	0.0368869	-1.89388	0.0582416	0.101522
TMCC3	ENSG00000057704	protein_coding	2506.58	0.164183	0.0647698	2.53487	0.0112489	0.0239724
PITHD1	ENSG00000057757	protein_coding	4054.71	-0.233805	0.0336095	-6.95651	3.48813e-12	3.84809e-11
MTA3	ENSG00000057935	protein_coding	2468.93	0.08247	0.0268742	3.06874	0.00214963	0.00544987
USP13	ENSG00000058056	protein_coding	1463.56	0.266225	0.0426939	6.23567	4.49849e-10	3.61197e-09
ATP11B	ENSG00000058063	protein_coding	7451.81	0.578059	0.0579037	9.9831	1.80734e-23	1.17189e-21
LAMC2	ENSG00000058085	protein_coding	2406.69	0.108228	0.114705	0.943535	0.345407	0.449845
CDK14	ENSG00000058091	protein_coding	1690.59	0.241673	0.0521212	4.63675	3.53925e-06	1.52548e-05
SEC61A1	ENSG00000058262	protein_coding	32875	-0.0351226	0.0399383	-0.879423	0.379172	0.484336
PPP1R12A	ENSG00000058272	protein_coding	4023.01	0.149454	0.047459	3.14912	0.00163762	0.00425793
RASGRF1	ENSG00000058335	protein_coding	40.2563	-0.0190407	0.118135	-0.161177	0.871954	0.90878
CAMK2B	ENSG00000058404	protein_coding	1349.62	-0.337704	0.0945033	-3.57347	0.000352287	0.00105031
CROCC	ENSG00000058453	protein_coding	1602.9	-0.271131	0.0529906	-5.1166	3.11096e-07	1.59956e-06
POLR3E	ENSG00000058600	protein_coding	3195.79	0.0625476	0.0312958	1.99859	0.0456523	0.0822218
ATP2B4	ENSG00000058668	protein_coding	4597.28	-0.241615	0.0894975	-2.69968	0.00694054	0.0156095
ZC3H11A	ENSG00000058673	protein_coding	6450.67	0.236547	0.0322927	7.3251	2.38723e-13	3.11566e-12
RIOK2	ENSG00000058729	protein_coding	1044.63	0.0243383	0.0300518	0.809876	0.418011	0.523513
YIPF1	ENSG00000058799	protein_coding	5403.73	-0.270612	0.0518069	-5.22348	1.75594e-07	9.37785e-07
NDC1	ENSG00000058804	protein_coding	1237.36	0.503999	0.034948	14.4214	3.79577e-47	1.26455e-44
DGKG	ENSG00000058866	protein_coding	92.6324	-0.688224	0.112848	-6.09868	1.06946e-09	8.12504e-09
FLYWCH1	ENSG00000059122	protein_coding	2343.75	-0.249167	0.0362102	-6.88113	5.93813e-12	6.29227e-11
UNKL	ENSG00000059145	protein_coding	1050.29	0.308431	0.0449471	6.86209	6.78599e-12	7.13979e-11
TBXAS1	ENSG00000059377	protein_coding	1154.18	-0.100857	0.071966	-1.40145	0.161079	0.240854
PARP12	ENSG00000059378	protein_coding	2084.87	0.0341577	0.052204	0.654312	0.512911	0.613572
ALDH18A1	ENSG00000059573	protein_coding	6305.35	0.165306	0.0381976	4.32766	1.50703e-05	5.83618e-05
TARBP1	ENSG00000059588	protein_coding	2497.87	0.236374	0.0576191	4.10235	4.08972e-05	0.000146313
GATB	ENSG00000059691	protein_coding	790.885	-0.0635602	0.0315115	-2.01705	0.0436905	0.0791868
MXD1	ENSG00000059728	protein_coding	767.654	0.231731	0.0468367	4.94764	7.51204e-07	3.6306e-06
CDK17	ENSG00000059758	protein_coding	2005.41	0.473148	0.0549868	8.60475	7.64854e-18	2.083e-16
DNAJC25	ENSG00000059769	protein_coding	839.93	0.0267143	0.0421011	0.634526	0.525738	0.625316
SLC2A3	ENSG00000059804	protein_coding	1535.21	0.00964424	0.101023	0.0954655	0.923945	0.94575
PSD	ENSG00000059915	protein_coding	260.327	-0.416977	0.0633901	-6.57795	4.76979e-11	4.39192e-10
CTDP1	ENSG00000060069	protein_coding	1454.04	-0.248253	0.0359845	-6.89887	5.24167e-12	5.60964e-11
YBX3	ENSG00000060138	protein_coding	9021.73	-0.285085	0.0512105	-5.56693	2.59273e-08	1.58063e-07
STYK1	ENSG00000060140	protein_coding	1372.68	-0.0579179	0.0613674	-0.943789	0.345277	0.449707
WNK1	ENSG00000060237	protein_coding	8120.24	0.360957	0.0489093	7.38012	1.58142e-13	2.12348e-12
RPS17P5	ENSG00000060303	processed_pseudogene	2.24146	-0.577284	0.134763	-4.2837	1.83808e-05	7.00974e-05
CCAR1	ENSG00000060339	protein_coding	3389.96	0.256853	0.0325759	7.88474	3.15179e-15	5.49891e-14
OGFR	ENSG00000060491	protein_coding	3037.79	-0.236288	0.042573	-5.55018	2.85373e-08	1.72532e-07
GNA15	ENSG00000060558	protein_coding	942.374	-0.082696	0.0940875	-0.878926	0.379441	0.484616
CREB3L3	ENSG00000060566	protein_coding	1.61999	-0.088659	0.218113	-0.406482	0.684388	0.763009
PIGV	ENSG00000060642	protein_coding	1560.07	-0.130011	0.0324873	-4.0019	6.28361e-05	0.000216851
PTPRU	ENSG00000060656	protein_coding	2038.07	-0.217851	0.0700233	-3.11112	0.00186376	0.00478731
SNRNP40	ENSG00000060688	protein_coding	2163.79	0.0776665	0.0403529	1.92468	0.0542694	0.0955201
RIMBP2	ENSG00000060709	protein_coding	186.622	0.183681	0.131683	1.39487	0.163055	0.243217
COL11A1	ENSG00000060718	protein_coding	67.7857	1.61733	0.17008	9.50922	1.92101e-21	9.35125e-20
QSER1	ENSG00000060749	protein_coding	950.577	0.230623	0.0798397	2.88858	0.00386987	0.00925038
MPC1	ENSG00000060762	protein_coding	1552.39	-0.13565	0.0388499	-3.49164	0.000480071	0.00139324
ACAA1	ENSG00000060971	protein_coding	5505.88	-0.297559	0.0450293	-6.60812	3.89226e-11	3.62886e-10
BCAT1	ENSG00000060982	protein_coding	253.931	0.198519	0.106673	1.861	0.0627446	0.108113
HDAC7	ENSG00000061273	protein_coding	3763.1	-0.015681	0.0294043	-0.533291	0.593832	0.687092
LZTS1	ENSG00000061337	protein_coding	299.292	0.278259	0.0767678	3.62469	0.000289308	0.000878669
PRDM6	ENSG00000061455	protein_coding	199.78	-0.199775	0.0980835	-2.03679	0.0416713	0.0759868
WNT8A	ENSG00000061492	protein_coding	0.725964	0.0161613	0.227987	0.0708868	0.943488	0.959477
SPAG4	ENSG00000061656	protein_coding	125.175	0.0827989	0.0827534	1.00055	0.317044	0.420148
NCKAP1	ENSG00000061676	protein_coding	8000.34	0.329045	0.0411115	8.00372	1.20718e-15	2.24502e-14
MRPS35	ENSG00000061794	protein_coding	3693.93	0.0595139	0.0373337	1.5941	0.110913	0.175665
GUCY1B1	ENSG00000061918	protein_coding	1183.02	0.161383	0.0670059	2.40849	0.0160186	0.0327499
SFSWAP	ENSG00000061936	protein_coding	1898.59	-0.0723837	0.0290254	-2.4938	0.0126383	0.0265597
TNK2	ENSG00000061938	protein_coding	5133.68	-0.089797	0.0510583	-1.75871	0.078626	0.131055
MON2	ENSG00000061987	protein_coding	2797.28	0.275206	0.037369	7.36456	1.77734e-13	2.36845e-12
CDH3	ENSG00000062038	protein_coding	2275.85	-0.158777	0.09117	-1.74155	0.0815869	0.135237
ARSF	ENSG00000062096	protein_coding	3.82243	-0.920355	0.182318	-5.04807	4.46286e-07	2.2378e-06
GPBP1	ENSG00000062194	protein_coding	4942.4	-0.00105319	0.0278567	-0.0378075	0.969841	0.978843
DGAT2	ENSG00000062282	protein_coding	393.602	0.284983	0.0861341	3.3086	0.000937637	0.0025684
ZNF112	ENSG00000062370	protein_coding	346.16	0.145735	0.0339206	4.29635	1.73633e-05	6.64955e-05
CS	ENSG00000062485	protein_coding	7811.83	0.208877	0.0290286	7.19556	6.22039e-13	7.6459e-12
LTK	ENSG00000062524	protein_coding	21.4625	-0.129479	0.116618	-1.11028	0.266878	0.365792
MRPS24	ENSG00000062582	protein_coding	622.656	-0.238955	0.0617624	-3.86894	0.000109308	0.000360795
ELMO2	ENSG00000062598	protein_coding	3770.23	0.0566142	0.0392635	1.4419	0.14933	0.226148
WAPL	ENSG00000062650	protein_coding	2732.27	0.353621	0.0374516	9.44208	3.6545e-21	1.6995e-19
VMP1	ENSG00000062716	protein_coding	10801.1	-0.0664403	0.0595685	-1.11536	0.264696	0.363511
APPBP2	ENSG00000062725	protein_coding	3182.63	0.23129	0.0369265	6.26354	3.7634e-10	3.05925e-09
POLD1	ENSG00000062822	protein_coding	777.16	0.170564	0.0468358	3.64175	0.000270789	0.000826395
SEZ6	ENSG00000063015	protein_coding	28.4437	0.163637	0.126688	1.29165	0.196477	0.284057
EIF4B	ENSG00000063046	protein_coding	25014.1	0.123456	0.0355979	3.46808	0.000524199	0.00151109
SLC6A16	ENSG00000063127	protein_coding	94.849	-0.296051	0.0843973	-3.50782	0.00045179	0.00131697
BICRA	ENSG00000063169	protein_coding	1203.63	-0.00508124	0.0377367	-0.13465	0.892889	0.923723
SPHK2	ENSG00000063176	protein_coding	1269.25	0.0186044	0.0422087	0.440771	0.659379	0.74269
RPL18	ENSG00000063177	protein_coding	67134.3	-0.524087	0.0652268	-8.03484	9.37023e-16	1.76554e-14
CA11	ENSG00000063180	protein_coding	478.273	-0.759796	0.0762541	-9.964	2.19058e-23	1.39695e-21
ISOC2	ENSG00000063241	protein_coding	2927.21	-0.377648	0.0568305	-6.64516	3.02886e-11	2.87805e-10
U2AF2	ENSG00000063244	protein_coding	8508.61	0.0775465	0.0292292	2.65305	0.00797678	0.0176817
EPN1	ENSG00000063245	protein_coding	10767.4	-0.31395	0.0439258	-7.14728	8.85165e-13	1.06764e-11
MED29	ENSG00000063322	protein_coding	4831.08	-0.122154	0.0235788	-5.18067	2.21088e-07	1.1607e-06
AHRR	ENSG00000063438	protein_coding	67.2202	0.632854	0.0829565	7.62875	2.37046e-14	3.61795e-13
GSC2	ENSG00000063515	protein_coding	0.111674	0.0500184	0.516582	0.0968258	0.922865
ZNF275	ENSG00000063587	protein_coding	2340.06	0.187967	0.0348849	5.38821	7.11635e-08	4.06461e-07
MTMR1	ENSG00000063601	protein_coding	1700.52	0.219455	0.0330237	6.64538	3.02445e-11	2.87456e-10
GPC1	ENSG00000063660	protein_coding	4363.37	-0.360346	0.0580796	-6.20436	5.49213e-10	4.35282e-09
ADCK1	ENSG00000063761	protein_coding	695.172	-0.222157	0.041267	-5.3834	7.30905e-08	4.1679e-07
HAGH	ENSG00000063854	protein_coding	2548.97	-0.191474	0.043662	-4.38536	1.15794e-05	4.56712e-05
RNF4	ENSG00000063978	protein_coding	3327.53	0.156602	0.0284311	5.50812	3.62687e-08	2.15395e-07
CASP8	ENSG00000064012	protein_coding	1012.28	0.436288	0.0439949	9.91677	3.51946e-23	2.18314e-21
LIMCH1	ENSG00000064042	protein_coding	8366.59	0.338605	0.0561927	6.02577	1.68302e-09	1.23981e-08
INTS13	ENSG00000064102	protein_coding	1034.35	0.181037	0.037547	4.82159	1.42417e-06	6.53413e-06
TM7SF3	ENSG00000064115	protein_coding	2317.25	0.167065	0.0472558	3.53534	0.000407245	0.00119689
DLX3	ENSG00000064195	protein_coding	43.8335	-0.327892	0.115219	-2.84582	0.00442966	0.0104508
SPA17	ENSG00000064199	protein_coding	452.303	0.0879118	0.0594823	1.47795	0.139422	0.21346
TSPAN32	ENSG00000064201	protein_coding	38.5795	-0.0308118	0.0828885	-0.371726	0.710097	0.784102
CCN5	ENSG00000064205	protein_coding	276.283	-1.17422	0.159034	-7.38342	1.54278e-13	2.07521e-12
DMRT3	ENSG00000064218	protein_coding	2.17015	-1.25973	0.317083	-3.97286	7.10135e-05	0.000242538
ST3GAL6	ENSG00000064225	protein_coding	330.384	-0.106769	0.0708103	-1.50781	0.131603	0.203122
ATP2C2	ENSG00000064270	protein_coding	2014.88	-0.0765168	0.0764617	-1.00072	0.316962	0.42009
NGFR	ENSG00000064300	protein_coding	951.283	-0.519654	0.0996154	-5.2166	1.82239e-07	9.70194e-07
CDON	ENSG00000064309	protein_coding	663.454	0.633734	0.0779424	8.13081	4.26437e-16	8.55642e-15
TAF2	ENSG00000064313	protein_coding	1609.38	0.592871	0.0549003	10.799	3.47815e-27	3.85591e-25
HIPK2	ENSG00000064393	protein_coding	11127.7	0.496973	0.0673122	7.38311	1.54632e-13	2.07925e-12
TNPO3	ENSG00000064419	protein_coding	2844.38	0.178993	0.0283767	6.30776	2.8311e-10	2.33478e-09
BORCS8-MEF2B	ENSG00000064489	protein_coding	34.5279	-0.0296473	0.0455961	-0.650216	0.515553	0.61597
RFXANK	ENSG00000064490	protein_coding	2651.4	-0.484821	0.0569576	-8.51196	1.7101e-17	4.4058e-16
TMEM161A	ENSG00000064545	protein_coding	2696.58	-0.315363	0.0483477	-6.52282	6.89989e-11	6.19531e-10
LPAR2	ENSG00000064547	protein_coding	1615.99	-0.305633	0.0529221	-5.77515	7.68863e-09	5.11055e-08
CTSA	ENSG00000064601	protein_coding	4686.84	-0.0178146	0.0391533	-0.454996	0.649112	0.73453
SUGP2	ENSG00000064607	protein_coding	3522.17	0.148956	0.0373675	3.98624	6.71294e-05	0.000230536
SLC12A2	ENSG00000064651	protein_coding	9084.52	0.343937	0.0744887	4.6173	3.88759e-06	1.66187e-05
SNX24	ENSG00000064652	protein_coding	338.487	0.128466	0.0544361	2.35993	0.0182782	0.0368281
EYA2	ENSG00000064655	protein_coding	2872.91	0.13634	0.057916	2.35409	0.018568	0.0373496
CNN2	ENSG00000064666	protein_coding	4051.44	-0.32766	0.0652263	-5.02344	5.07548e-07	2.52272e-06
ABCA7	ENSG00000064687	protein_coding	757.157	-0.13303	0.0614293	-2.16558	0.030343	0.0575399
SNCAIP	ENSG00000064692	protein_coding	301.861	0.0189375	0.10044	0.188545	0.850449	0.892869
DDX20	ENSG00000064703	protein_coding	795.656	0.168664	0.0272119	6.19817	5.71252e-10	4.51084e-09
BTBD1	ENSG00000064726	protein_coding	3322.75	0.186179	0.0291291	6.39151	1.6426e-10	1.39944e-09
FAR2	ENSG00000064763	protein_coding	182.876	0.323312	0.064349	5.02435	5.05133e-07	2.51201e-06
BCAS1	ENSG00000064787	protein_coding	4204.67	-0.369738	0.0927737	-3.98537	6.73737e-05	0.000231304
POU1F1	ENSG00000064835	protein_coding	2.79258	-0.270487	0.120175	-2.25078	0.0243994	0.0475045
CHI3L2	ENSG00000064886	protein_coding	283.536	-0.318268	0.164373	-1.93625	0.0528371	0.0932754
SBNO2	ENSG00000064932	protein_coding	3811.68	0.0543621	0.0571358	0.951454	0.341374	0.445794
PMS1	ENSG00000064933	protein_coding	769.809	0.179062	0.0341208	5.24788	1.53858e-07	8.30311e-07
HMG20B	ENSG00000064961	protein_coding	12362.2	-0.311475	0.0620558	-5.01927	5.18687e-07	2.57511e-06
CALCRL	ENSG00000064989	protein_coding	855.045	0.486604	0.0875269	5.55949	2.70569e-08	1.64405e-07
TAF11	ENSG00000064995	protein_coding	1330.33	-0.0165438	0.0259073	-0.638579	0.523097	0.622961
ANKS1A	ENSG00000064999	protein_coding	2291.59	0.203388	0.0310489	6.55058	5.73136e-11	5.20048e-10
AP3D1	ENSG00000065000	protein_coding	10505.3	0.124683	0.0292889	4.25699	2.07198e-05	7.81416e-05
ZNF76	ENSG00000065029	protein_coding	2408.5	-0.0506354	0.0267776	-1.89096	0.0586296	0.102079
SLC9A3R2	ENSG00000065054	protein_coding	11004.1	-0.49974	0.0581254	-8.59761	8.13927e-18	2.20886e-16
NTHL1	ENSG00000065057	protein_coding	963.312	-0.520891	0.0730019	-7.13532	9.65657e-13	1.16002e-11
UHRF1BP1	ENSG00000065060	protein_coding	1703.78	0.527015	0.0447595	11.7744	5.29196e-32	9.33826e-30
GNAI3	ENSG00000065135	protein_coding	4453.9	0.123013	0.0240693	5.1108	3.20804e-07	1.64575e-06
IPO5	ENSG00000065150	protein_coding	6872.98	0.178237	0.032707	5.44951	5.05078e-08	2.93869e-07
OAT	ENSG00000065154	protein_coding	3435.54	-0.134312	0.0733163	-1.83195	0.0669586	0.114339
WDR3	ENSG00000065183	protein_coding	2015.1	0.417553	0.0447551	9.32973	1.06137e-20	4.56247e-19
PKN2	ENSG00000065243	protein_coding	2517.28	0.253788	0.0389061	6.52309	6.88713e-11	6.18529e-10
WDR18	ENSG00000065268	protein_coding	2111.7	-0.292544	0.0566275	-5.16611	2.39018e-07	1.24738e-06
TRAM2	ENSG00000065308	protein_coding	1863.54	0.572919	0.0579176	9.89197	4.51083e-23	2.7714e-21
NTN1	ENSG00000065320	protein_coding	532.224	-0.366516	0.0980225	-3.73911	0.000184676	0.000583024
GLP2R	ENSG00000065325	protein_coding	6.13134	-0.150713	0.13384	-1.12607	0.260135	0.358496
MCM10	ENSG00000065328	protein_coding	65.9304	1.81186	0.0895514	20.2327	5.04853e-91	6.29357e-88
DGKA	ENSG00000065357	protein_coding	1392.76	-0.274409	0.0717752	-3.82317	0.000131746	0.000428093
ERBB3	ENSG00000065361	protein_coding	16195.5	0.0938969	0.0509541	1.84278	0.0653616	0.111983
ROPN1	ENSG00000065371	protein_coding	0.814313	-0.0789443	0.217103	-0.363627	0.716137	0.788757
ANKRD44	ENSG00000065413	protein_coding	436.744	0.521054	0.063857	8.15971	3.35828e-16	6.89955e-15
KARS1	ENSG00000065427	protein_coding	6570.47	-0.197062	0.0376727	-5.23088	1.68702e-07	9.03382e-07
ADAT1	ENSG00000065457	protein_coding	995.405	0.227103	0.0475768	4.77341	1.81135e-06	8.18327e-06
PDIA5	ENSG00000065485	protein_coding	6002.14	-0.111559	0.0537237	-2.07654	0.0378444	0.069779
TBC1D22B	ENSG00000065491	protein_coding	1267.36	0.124052	0.0412553	3.00695	0.00263887	0.00656111
NDUFB4	ENSG00000065518	protein_coding	5497.64	-0.0328308	0.048541	-0.676352	0.498817	0.60028
SPEN	ENSG00000065526	protein_coding	4592.04	0.334561	0.0476284	7.0244	2.1499e-12	2.44218e-11
MYLK	ENSG00000065534	protein_coding	28567	-0.542296	0.103402	-5.24452	1.56689e-07	8.44996e-07
ZC3H15	ENSG00000065548	protein_coding	2950.35	0.167611	0.0313771	5.34183	9.20124e-08	5.15785e-07
MAP2K4	ENSG00000065559	protein_coding	2261.74	0.0785325	0.0386021	2.03441	0.0419103	0.076354
PACC1	ENSG00000065600	protein_coding	559.129	0.191107	0.0456653	4.18494	2.8524e-05	0.000105042
SNAP91	ENSG00000065609	protein_coding	669.114	0.573898	0.137177	4.18364	2.86874e-05	0.000105603
SLK	ENSG00000065613	protein_coding	4252.73	0.301443	0.0376899	7.99798	1.26476e-15	2.34645e-14
CYB5R4	ENSG00000065615	protein_coding	588.287	0.30108	0.0433643	6.94305	3.83717e-12	4.20435e-11
COL17A1	ENSG00000065618	protein_coding	1245.09	-0.733699	0.137134	-5.35024	8.7838e-08	4.94105e-07
GSTO2	ENSG00000065621	protein_coding	1524.6	-0.296609	0.0936787	-3.16623	0.00154427	0.00403778
SEC61A2	ENSG00000065665	protein_coding	318.792	0.149341	0.0466262	3.20293	0.00136037	0.00360275
PRKCQ	ENSG00000065675	protein_coding	85.899	-0.0732028	0.108867	-0.672406	0.501325	0.602735
TLE2	ENSG00000065717	protein_coding	2015.45	-0.432721	0.0569385	-7.5998	2.96589e-14	4.46704e-13
ASB1	ENSG00000065802	protein_coding	1198.19	-0.0746651	0.0364608	-2.04782	0.0405779	0.0742101
FAM107B	ENSG00000065809	protein_coding	3916.25	0.15631	0.0589627	2.65099	0.00802556	0.0177684
ME1	ENSG00000065833	protein_coding	446.39	0.240492	0.0860971	2.79326	0.00521793	0.0120978
TBC1D1	ENSG00000065882	protein_coding	2258.54	-0.0993423	0.0594738	-1.67036	0.094849	0.153797
CDK13	ENSG00000065883	protein_coding	2500.56	0.291904	0.0315672	9.24708	2.30712e-20	9.34578e-19
MTHFD2	ENSG00000065911	protein_coding	2729.87	0.258084	0.0519345	4.96942	6.71551e-07	3.26976e-06
SLC9A7	ENSG00000065923	protein_coding	3816.53	0.27284	0.0422707	6.45458	1.08519e-10	9.48377e-10
FOXJ2	ENSG00000065970	protein_coding	1675.39	0.0607274	0.0327322	1.85528	0.0635567	0.109313
YBX1	ENSG00000065978	protein_coding	15469	-0.0266342	0.0326573	-0.815569	0.414747	0.520275
PDE4A	ENSG00000065989	protein_coding	616.137	-0.384777	0.0734699	-5.23721	1.63024e-07	8.76593e-07
PPP2R5A	ENSG00000066027	protein_coding	2540.15	0.00223549	0.0311807	0.0716945	0.942845	0.959205
CTNNA2	ENSG00000066032	protein_coding	46.8099	0.143787	0.166107	0.865631	0.386692	0.491861
ELAVL1	ENSG00000066044	protein_coding	4819.18	-0.0137117	0.021953	-0.624593	0.532238	0.631531
TIE1	ENSG00000066056	protein_coding	957.863	-0.109177	0.0666031	-1.63921	0.101169	0.162342
DIP2B	ENSG00000066084	protein_coding	2957.22	0.486117	0.0475109	10.2317	1.42994e-24	1.11187e-22
SMARCD1	ENSG00000066117	protein_coding	2719.38	0.0740776	0.0235541	3.14499	0.00166092	0.0043136
KDM4A	ENSG00000066135	protein_coding	2939.84	0.249072	0.0315999	7.88206	3.22032e-15	5.6033e-14
NFYC	ENSG00000066136	protein_coding	2682.6	-0.150151	0.0204344	-7.34794	2.0128e-13	2.65205e-12
ZMYND12	ENSG00000066185	protein_coding	221.765	-0.153424	0.0628987	-2.43922	0.0147191	0.0304035
SLC9A3	ENSG00000066230	protein_coding	128.497	0.725861	0.148379	4.89192	9.98554e-07	4.72096e-06
NGEF	ENSG00000066248	protein_coding	151.968	0.123275	0.0996203	1.23745	0.21592	0.307281
ASPM	ENSG00000066279	protein_coding	172.583	2.09168	0.0827133	25.2883	4.29604e-141	8.30102e-137
CD84	ENSG00000066294	protein_coding	301.955	0.978494	0.093581	10.4561	1.37372e-25	1.2204e-23
ELOVL1	ENSG00000066322	protein_coding	4772.26	-0.00898626	0.0376041	-0.23897	0.811129	0.863255
SPI1	ENSG00000066336	protein_coding	473.358	0.217468	0.0739459	2.9409	0.00327255	0.00796146
ZNRD1	ENSG00000066379	protein_coding	774.088	-0.356012	0.0432588	-8.22982	1.87491e-16	4.01863e-15
MPPED2	ENSG00000066382	protein_coding	1148.01	-0.219371	0.083803	-2.6177	0.00885257	0.0193616
CLDN18	ENSG00000066405	protein_coding	7.31512	0.590364	0.138512	4.26218	2.02446e-05	7.6521e-05
ZBTB11	ENSG00000066422	protein_coding	1436.58	0.411412	0.0375953	10.9432	7.16355e-28	8.67822e-26
ATXN3	ENSG00000066427	protein_coding	1556.01	0.0600162	0.0291096	2.06173	0.0392335	0.0720206
GOLGA5	ENSG00000066455	protein_coding	4768.75	0.152532	0.0368892	4.13486	3.55172e-05	0.00012843
FGFR2	ENSG00000066468	protein_coding	1575	-0.362578	0.111427	-3.25395	0.00113813	0.0030648
LRRC40	ENSG00000066557	protein_coding	738.025	0.345771	0.043159	8.01156	1.13267e-15	2.11459e-14
ISOC1	ENSG00000066583	protein_coding	1617.62	0.010568	0.0358145	0.295077	0.767935	0.829634
EML1	ENSG00000066629	protein_coding	992.659	0.288938	0.0479611	6.02443	1.69711e-09	1.249e-08
TRMT11	ENSG00000066651	protein_coding	509.29	0.0664819	0.0368841	1.80246	0.0714736	0.120869
THUMPD1	ENSG00000066654	protein_coding	5794.35	0.117277	0.0380734	3.0803	0.00206793	0.00526272
MSANTD3	ENSG00000066697	protein_coding	775.082	0.0578756	0.0279987	2.06708	0.0387265	0.0711914
KIF26A	ENSG00000066735	protein_coding	109.592	0.342157	0.0796013	4.29839	1.72047e-05	6.59729e-05
ATG2B	ENSG00000066739	protein_coding	2646.61	0.305853	0.0426437	7.17231	7.37449e-13	9.00434e-12
ARFGEF1	ENSG00000066777	protein_coding	3942.45	0.480005	0.0424884	11.2973	1.35303e-29	2.02667e-27
ACSM2B	ENSG00000066813	protein_coding	2.80547	-0.312579	0.196506	-1.59069	0.11168	0.176743
ZFAT	ENSG00000066827	protein_coding	696.135	0.277823	0.035566	7.81148	5.6522e-15	9.50333e-14
MTFR1	ENSG00000066855	protein_coding	1327.33	0.338805	0.0446907	7.58112	3.42589e-14	5.10975e-13
STAG3	ENSG00000066923	protein_coding	128.085	0.199216	0.0752373	2.64784	0.00810073	0.0179102
FECH	ENSG00000066926	protein_coding	3029.7	0.247237	0.0735968	3.35934	0.000781283	0.00217636
MYO9A	ENSG00000066933	protein_coding	2147.14	0.305055	0.0485797	6.27948	3.39712e-10	2.77786e-09
DDX3Y	ENSG00000067048	protein_coding	2891.02	0.117137	0.0415841	2.81687	0.00484945	0.0113312
PFKP	ENSG00000067057	protein_coding	3684.98	-0.0554555	0.0514191	-1.0785	0.280811	0.380834
IDI1	ENSG00000067064	protein_coding	4008.5	-0.0252499	0.0557213	-0.453146	0.650443	0.735477
SP100	ENSG00000067066	protein_coding	2348.65	0.00397695	0.0519229	0.0765933	0.938947	0.95631
KLF6	ENSG00000067082	protein_coding	5492.01	0.235	0.0925417	2.5394	0.0111043	0.0237055
PLPP1	ENSG00000067113	protein_coding	20515.6	-0.0409674	0.0754872	-0.542707	0.587332	0.681509
NEO1	ENSG00000067141	protein_coding	8705.74	0.00248327	0.0593123	0.0418676	0.966604	0.976658
TRAM1	ENSG00000067167	protein_coding	10688.2	0.292323	0.0419914	6.96149	3.36694e-12	3.72397e-11
PHKA1	ENSG00000067177	protein_coding	1457.53	0.222353	0.0361988	6.14255	8.12092e-10	6.27791e-09
TNFRSF1A	ENSG00000067182	protein_coding	5074.98	-0.297347	0.038254	-7.77296	7.66737e-15	1.26735e-13
CACNB1	ENSG00000067191	protein_coding	290.615	-0.185817	0.075758	-2.45277	0.0141759	0.0294279
EVI5	ENSG00000067208	protein_coding	1096.38	0.262524	0.0388977	6.74911	1.48759e-11	1.47822e-10
STOML1	ENSG00000067221	protein_coding	945.859	-0.261506	0.0449038	-5.82369	5.75608e-09	3.90252e-08
PKM	ENSG00000067225	protein_coding	33304.5	0.00249982	0.0387778	0.0644652	0.9486	0.963281
DHX29	ENSG00000067248	protein_coding	2446.16	0.0989145	0.0400397	2.47041	0.0134958	0.0281626
DNTTIP2	ENSG00000067334	protein_coding	2665.39	0.0116248	0.0248802	0.467233	0.640333	0.727085
METTL22	ENSG00000067365	protein_coding	694.546	-0.246859	0.0338146	-7.30037	2.86983e-13	3.70176e-12
TP53BP1	ENSG00000067369	protein_coding	2425.97	0.426445	0.0538694	7.91628	2.44724e-15	4.34023e-14
TRO	ENSG00000067445	protein_coding	248.959	-0.567858	0.0838952	-6.76865	1.29989e-11	1.30512e-10
RRP15	ENSG00000067533	protein_coding	1061.25	0.170806	0.0331158	5.15785	2.49804e-07	1.30034e-06
RHOA	ENSG00000067560	protein_coding	19923.7	0.0658216	0.0228316	2.88292	0.00394012	0.00940029
DHX8	ENSG00000067596	protein_coding	2332.63	0.140841	0.0313479	4.49285	7.02773e-06	2.87611e-05
PMS2P4	ENSG00000067601	transcribed_unprocessed_pseudogene	194.354	-0.0737137	0.062647	-1.17665	0.239334	0.334724
PRKCZ	ENSG00000067606	protein_coding	1659.22	-0.0582453	0.0331381	-1.75765	0.0788066	0.131282
ZFY	ENSG00000067646	protein_coding	800.649	0.359201	0.0547733	6.55795	5.45523e-11	4.97211e-10
IARS2	ENSG00000067704	protein_coding	6462.14	0.343407	0.0373502	9.19424	3.77638e-20	1.48161e-18
SYT1	ENSG00000067715	protein_coding	806.755	0.0229372	0.141944	0.161593	0.871626	0.908635
NAV3	ENSG00000067798	protein_coding	287.371	0.419484	0.0994532	4.2179	2.46583e-05	9.17408e-05
IDH3G	ENSG00000067829	protein_coding	3667.3	-0.334599	0.0389583	-8.58865	8.8e-18	2.37152e-16
ROGDI	ENSG00000067836	protein_coding	2674	-0.379111	0.0508895	-7.44969	9.35577e-14	1.30525e-12
PDZD4	ENSG00000067840	protein_coding	824.562	-0.345494	0.0686263	-5.03443	4.79279e-07	2.39083e-06
ATP2B3	ENSG00000067842	protein_coding	2.26339	0.0132338	0.194622	0.0679972	0.945788	0.961209
ROCK1	ENSG00000067900	protein_coding	3117.38	0.451801	0.0514907	8.77442	1.71789e-18	5.19466e-17
CBFB	ENSG00000067955	protein_coding	1948.3	0.240147	0.042343	5.67146	1.41588e-08	9.0262e-08
PDK3	ENSG00000067992	protein_coding	317.092	0.342662	0.0585652	5.85095	4.8878e-09	3.34791e-08
HYAL2	ENSG00000068001	protein_coding	2556.4	-0.205121	0.0423682	-4.84139	1.28935e-06	5.96299e-06
HDAC4	ENSG00000068024	protein_coding	1200.88	0.103997	0.0434466	2.39367	0.0166809	0.033937
RASSF1	ENSG00000068028	protein_coding	1504.54	-0.125946	0.0383585	-3.2834	0.00102564	0.00278889
FGFR3	ENSG00000068078	protein_coding	1496.89	-0.101919	0.0847244	-1.20295	0.228997	0.322437
IFI35	ENSG00000068079	protein_coding	2071.09	-0.407638	0.0649866	-6.27265	3.54948e-10	2.8951e-09
HEATR6	ENSG00000068097	protein_coding	1019.08	0.236454	0.0330043	7.16435	7.81566e-13	9.50098e-12
COASY	ENSG00000068120	protein_coding	4738.36	-0.15787	0.0389728	-4.05077	5.10485e-05	0.000179163
PLEKHH3	ENSG00000068137	protein_coding	2152.71	-0.0897788	0.0503109	-1.78448	0.074346	0.124879
MEF2A	ENSG00000068305	protein_coding	2175.72	0.249004	0.0514402	4.84065	1.29415e-06	5.9802e-06
OTUD5	ENSG00000068308	protein_coding	4903.51	-0.216146	0.0233461	-9.25832	2.07676e-20	8.49276e-19
TFE3	ENSG00000068323	protein_coding	2752	0.005529	0.0249549	0.22156	0.824656	0.873358
TBC1D25	ENSG00000068354	protein_coding	1010.86	-0.0326897	0.0239937	-1.36243	0.173062	0.255549
ACSL4	ENSG00000068366	protein_coding	1068.4	0.107139	0.0719878	1.48829	0.136674	0.209844
INPP5A	ENSG00000068383	protein_coding	2672.56	0.000662093	0.028374	0.0233345	0.981383	0.986848
GPKOW	ENSG00000068394	protein_coding	1285.36	-0.112775	0.0285625	-3.94837	7.86857e-05	0.000266354
GRIPAP1	ENSG00000068400	protein_coding	3166.93	-0.0371209	0.0253857	-1.46228	0.143666	0.218693
FTSJ1	ENSG00000068438	protein_coding	1580.77	0.00225888	0.0257204	0.0878246	0.930016	0.949825
PRR11	ENSG00000068489	protein_coding	150.424	1.3591	0.0678184	20.0403	2.45186e-89	2.70721e-86
REEP1	ENSG00000068615	protein_coding	454.038	-0.361611	0.087323	-4.14107	3.45695e-05	0.000125287
ATP11A	ENSG00000068650	protein_coding	3069.5	0.773287	0.104787	7.37961	1.5875e-13	2.13091e-12
POLR1A	ENSG00000068654	protein_coding	3269.2	0.34684	0.0380327	9.11953	7.54523e-20	2.8064e-18
LAPTM4A	ENSG00000068697	protein_coding	14473.4	-0.0914746	0.0248616	-3.67936	0.00023382	0.000723111
TTC7A	ENSG00000068724	protein_coding	1206.67	-0.0458969	0.0362824	-1.26499	0.205875	0.295183
IP6K2	ENSG00000068745	protein_coding	5859.88	-0.0538137	0.0301415	-1.78537	0.0742015	0.124686
STON1-GTF2A1L	ENSG00000068781	protein_coding	11.8971	-0.403281	0.134098	-3.00737	0.0026352	0.0065528
SRBD1	ENSG00000068784	protein_coding	1133.41	0.187613	0.0381995	4.91141	9.04238e-07	4.3072e-06
KIF2A	ENSG00000068796	protein_coding	792.796	0.565906	0.0557268	10.155	3.14756e-24	2.33469e-22
RASGRP2	ENSG00000068831	protein_coding	421.533	-0.427276	0.081933	-5.21494	1.83872e-07	9.78482e-07
PSME4	ENSG00000068878	protein_coding	4899.66	0.289867	0.0362103	8.0051	1.19371e-15	2.22211e-14
IFT80	ENSG00000068885	protein_coding	522.826	0.188162	0.037462	5.02274	5.09385e-07	2.53121e-06
SIRT2	ENSG00000068903	protein_coding	3183.61	-0.12721	0.0320511	-3.96898	7.21816e-05	0.000246266
ERLEC1	ENSG00000068912	protein_coding	6138.36	0.0477176	0.0429099	1.11204	0.26612	0.364973
PPP2R5B	ENSG00000068971	protein_coding	1000.61	0.0398037	0.03618	1.10016	0.271264	0.370646
PYGM	ENSG00000068976	protein_coding	723.144	-1.15008	0.114326	-10.0596	8.32947e-24	5.71745e-22
PAGE1	ENSG00000068985	protein_coding	0.167477	-0.506673	0.582002	-0.870568	0.38399
PITX1	ENSG00000069011	protein_coding	463.907	-0.673231	0.0964379	-6.98098	2.93135e-12	3.27405e-11
TRPC7	ENSG00000069018	protein_coding	16.5148	-0.394455	0.194308	-2.03006	0.0423509	0.0770691
MAST4	ENSG00000069020	protein_coding	1677.82	0.100763	0.0658724	1.52967	0.126098	0.19595
ADGRF5	ENSG00000069122	protein_coding	3041.49	0.559935	0.15663	3.57489	0.000350375	0.00104509
SDK2	ENSG00000069188	protein_coding	1681.66	0.179483	0.0816604	2.19792	0.0279548	0.0534968
ADAM7	ENSG00000069206	protein_coding	170.115	1.77375	0.222045	7.98826	1.36852e-15	2.53045e-14
NUP133	ENSG00000069248	protein_coding	2306.99	0.257514	0.0305955	8.41671	3.87195e-17	9.3754e-16
NUCKS1	ENSG00000069275	protein_coding	18074.5	0.263173	0.0339318	7.75594	8.76945e-15	1.43661e-13
VPS35	ENSG00000069329	protein_coding	6940.38	0.21741	0.0332555	6.53758	6.25229e-11	5.64664e-10
DNAJA2	ENSG00000069345	protein_coding	4314.1	0.0496304	0.0277165	1.79065	0.07335	0.123486
BCL3	ENSG00000069399	protein_coding	3020.06	-0.483468	0.0747472	-6.46804	9.92793e-11	8.71767e-10
KCNAB2	ENSG00000069424	protein_coding	643.322	0.155743	0.0515746	3.01976	0.00252977	0.00631952
ABCC9	ENSG00000069431	protein_coding	610.924	0.1719	0.0960301	1.79006	0.0734435	0.123616
GAL	ENSG00000069482	protein_coding	189.822	-0.347031	0.123282	-2.81492	0.00487886	0.0113931
CLEC2D	ENSG00000069493	protein_coding	300.601	0.213758	0.0827897	2.58195	0.00982449	0.0212437
FUNDC1	ENSG00000069509	protein_coding	948.173	-0.0516488	0.039553	-1.30581	0.191616	0.278111
MAOB	ENSG00000069535	protein_coding	4187.85	-0.261056	0.130674	-1.99777	0.0457417	0.0823482
RORA	ENSG00000069667	protein_coding	858.168	0.360992	0.0581621	6.20665	5.41276e-10	4.29608e-09
DRD4	ENSG00000069696	protein_coding	26.8241	-0.653426	0.0940609	-6.94684	3.73551e-12	4.09645e-11
TGFBR3	ENSG00000069702	protein_coding	1670.45	-0.1528	0.0763229	-2.00201	0.0452831	0.0816368
PLA2G10	ENSG00000069764	protein_coding	13.1238	-0.354243	0.0951061	-3.72471	0.000195541	0.000613465
HES2	ENSG00000069812	protein_coding	298.935	-0.194657	0.0968156	-2.0106	0.0443681	0.0802486
ATP1B3	ENSG00000069849	protein_coding	4001.99	-0.0837648	0.0384145	-2.18055	0.0292165	0.0556494
NEDD4	ENSG00000069869	protein_coding	692.001	0.269466	0.0662189	4.06933	4.71488e-05	0.00016666
PIGB	ENSG00000069943	protein_coding	551.028	0.0998815	0.0297274	3.35991	0.000779674	0.00217235
MAPK6	ENSG00000069956	protein_coding	2844.43	0.438917	0.0570473	7.69391	1.42703e-14	2.25276e-13
GNB5	ENSG00000069966	protein_coding	1136.63	-0.0976196	0.0439305	-2.22214	0.0262741	0.0506542
RAB27A	ENSG00000069974	protein_coding	5904.14	-0.13146	0.0952745	-1.3798	0.167648	0.248877
HDHD5	ENSG00000069998	protein_coding	2707.95	-0.0455896	0.0384112	-1.18688	0.235274	0.329976
UFD1	ENSG00000070010	protein_coding	3085.3	-0.138927	0.0351126	-3.95661	7.60201e-05	0.000258245
LRP6	ENSG00000070018	protein_coding	2250.93	0.279782	0.0512439	5.45982	4.76623e-08	2.78613e-07
GUCY2C	ENSG00000070019	protein_coding	29.674	-0.460134	0.110634	-4.15905	3.19573e-05	0.000116629
SCT	ENSG00000070031	protein_coding	9.63078	-0.834212	0.15454	-5.39803	6.73779e-08	3.86037e-07
PHRF1	ENSG00000070047	protein_coding	3068.73	0.084335	0.0286981	2.9387	0.00329595	0.00800881
ELP1	ENSG00000070061	protein_coding	2429.48	0.308319	0.031039	9.93327	2.98303e-23	1.86536e-21
NUCB2	ENSG00000070081	protein_coding	7725.67	0.0295119	0.0819592	0.36008	0.718787	0.790771
PFN2	ENSG00000070087	protein_coding	6690.62	0.131288	0.0459655	2.85623	0.0042871	0.0101543
PTPN3	ENSG00000070159	protein_coding	2087.39	0.200281	0.0375491	5.33384	9.61547e-08	5.37601e-07
SPTB	ENSG00000070182	protein_coding	118.438	-0.17957	0.13261	-1.35412	0.175697	0.258807
DAPP1	ENSG00000070190	protein_coding	141.344	0.398617	0.117143	3.40284	0.00066689	0.00188399
FGF10	ENSG00000070193	protein_coding	90.0714	-0.165345	0.123542	-1.33838	0.180773	0.265021
SLC44A1	ENSG00000070214	protein_coding	3880.88	0.304589	0.0448533	6.79079	1.11521e-11	1.1282e-10
TMEM260	ENSG00000070269	protein_coding	1159.41	0.0715154	0.0255369	2.80047	0.0051028	0.0118629
SMG6	ENSG00000070366	protein_coding	1397.15	0.245508	0.0594193	4.13179	3.5995e-05	0.000130027
EXOC5	ENSG00000070367	protein_coding	2781.8	0.370601	0.0373768	9.91526	3.57323e-23	2.21294e-21
CLTCL1	ENSG00000070371	protein_coding	498.742	-0.0500016	0.0679141	-0.736247	0.461581	0.565991
FGF22	ENSG00000070388	protein_coding	17.2685	-0.140474	0.0992377	-1.41553	0.156912	0.235518
FSTL3	ENSG00000070404	protein_coding	1193.89	-0.323326	0.0724912	-4.4602	8.18827e-06	3.31173e-05
DGCR2	ENSG00000070413	protein_coding	10589.9	-0.0689809	0.0288468	-2.39128	0.0167897	0.0341421
RNF126	ENSG00000070423	protein_coding	1813.68	-0.291797	0.0448987	-6.499	8.08546e-11	7.18305e-10
MNT	ENSG00000070444	protein_coding	1486.98	0.143842	0.0318551	4.5155	6.31669e-06	2.60688e-05
ZXDC	ENSG00000070476	protein_coding	1498.09	0.269821	0.0343162	7.8628	3.75642e-15	6.46335e-14
JMJD6	ENSG00000070495	protein_coding	1439.54	-0.342788	0.042254	-8.11257	4.95612e-16	9.83714e-15
POLB	ENSG00000070501	protein_coding	2215.44	0.0485167	0.0723037	0.671012	0.502213	0.603408
ST6GALNAC1	ENSG00000070526	protein_coding	2063.33	-0.0343234	0.112484	-0.305139	0.76026	0.82353
WIPI1	ENSG00000070540	protein_coding	1437.19	0.239999	0.0588278	4.07968	4.50968e-05	0.000160136
FRMPD1	ENSG00000070601	protein_coding	42.7131	0.0620397	0.121977	0.508619	0.611019	0.701865
GBA2	ENSG00000070610	protein_coding	4240.39	0.0502558	0.0359246	1.39893	0.161835	0.24178
NDST1	ENSG00000070614	protein_coding	5814	0.417671	0.0418671	9.97613	1.93891e-23	1.253e-21
ASNS	ENSG00000070669	protein_coding	1684.83	0.19302	0.0510282	3.78263	0.000155182	0.000498049
AP3M2	ENSG00000070718	protein_coding	1232.23	0.238516	0.0437617	5.45034	5.02744e-08	2.92731e-07
CNGB1	ENSG00000070729	protein_coding	3.3145	-0.0657739	0.158244	-0.41565	0.677666	0.757503
ST6GALNAC2	ENSG00000070731	protein_coding	372.478	-0.626218	0.0918992	-6.81418	9.48009e-12	9.72804e-11
CHAT	ENSG00000070748	protein_coding	4.88293	1.53862	0.318938	4.8242	1.40567e-06	6.4534e-06
PABPC1	ENSG00000070756	protein_coding	91108.4	0.305119	0.0555717	5.49054	4.00701e-08	2.36486e-07
TESK2	ENSG00000070759	protein_coding	2241.44	0.19147	0.0559557	3.42182	0.000622044	0.00176679
CFAP20	ENSG00000070761	protein_coding	1266.68	-0.0865569	0.0326531	-2.6508	0.00803022	0.0177777
CSNK2A2	ENSG00000070770	protein_coding	2896.6	-0.0579219	0.0306255	-1.8913	0.0585849	0.10201
PTPN21	ENSG00000070778	protein_coding	1261.63	0.0339331	0.0494901	0.685653	0.492932	0.595038
EIF2B3	ENSG00000070785	protein_coding	1348.02	-0.169029	0.0359079	-4.70731	2.51009e-06	1.10927e-05
CAMK2A	ENSG00000070808	protein_coding	28.9253	-0.878516	0.143867	-6.10645	1.01871e-09	7.76646e-09
TCOF1	ENSG00000070814	protein_coding	2901.39	-0.0440992	0.0299464	-1.47261	0.140857	0.215224
CDC42	ENSG00000070831	protein_coding	9472.63	0.0610903	0.0244404	2.49956	0.0124348	0.0261889
OSBPL3	ENSG00000070882	protein_coding	225.942	0.309005	0.0840603	3.676	0.000236924	0.000731596
EPHA8	ENSG00000070886	protein_coding	37.248	-0.405064	0.156339	-2.59093	0.00957159	0.0207549
SLC12A3	ENSG00000070915	protein_coding	30.7353	-0.371936	0.152489	-2.4391	0.014724	0.0304087
RAD18	ENSG00000070950	protein_coding	715.834	0.270285	0.032769	8.24819	1.60807e-16	3.49909e-15
ATP2B1	ENSG00000070961	protein_coding	2595.67	0.489222	0.0446906	10.9469	6.87845e-28	8.38541e-26
TRPM5	ENSG00000070985	protein_coding	9.70863	0.0329646	0.145759	0.226158	0.821078	0.870523
NCK2	ENSG00000071051	protein_coding	2291.87	0.0836505	0.0307092	2.72396	0.00645045	0.014623
MAP4K4	ENSG00000071054	protein_coding	4206.76	0.446962	0.0343259	13.0212	9.27604e-39	2.31273e-36
MGAT4A	ENSG00000071073	protein_coding	3122.5	0.192067	0.062954	3.05092	0.00228144	0.00575497
RPL31	ENSG00000071082	protein_coding	53014.9	-0.283449	0.0548494	-5.16777	2.36898e-07	1.23665e-06
WDR1	ENSG00000071127	protein_coding	13049.3	-0.128287	0.0294205	-4.36045	1.29795e-05	5.08095e-05
SNX13	ENSG00000071189	protein_coding	2537.15	0.381852	0.0413966	9.22423	2.85596e-20	1.13899e-18
MS4A12	ENSG00000071203	protein_coding	1.36735	0.485545	0.200528	2.42134	0.0154636	0.031758
ARHGAP10	ENSG00000071205	protein_coding	1258.03	-0.37045	0.0625649	-5.92105	3.1989e-09	2.2493e-08
RPS6KA2	ENSG00000071242	protein_coding	3909.85	0.129818	0.0402974	3.22149	0.00127528	0.00339602
ING3	ENSG00000071243	protein_coding	681.156	0.329957	0.0488877	6.74929	1.48571e-11	1.47711e-10
VASH1	ENSG00000071246	protein_coding	521.237	0.46169	0.0620537	7.44016	1.00565e-13	1.39746e-12
LMCD1	ENSG00000071282	protein_coding	1022.32	-0.254391	0.0786892	-3.23286	0.00122556	0.003274
BUD23	ENSG00000071462	protein_coding	4458.47	-0.223351	0.0403029	-5.5418	2.99381e-08	1.80352e-07
SEL1L	ENSG00000071537	protein_coding	14240.2	0.39071	0.0668786	5.84208	5.15527e-09	3.51646e-08
TRIP13	ENSG00000071539	protein_coding	222.879	0.895773	0.073847	12.1301	7.31485e-34	1.44965e-31
ATP6AP1	ENSG00000071553	protein_coding	18299.6	-0.139871	0.0395387	-3.53758	0.000403817	0.0011879
TCF3	ENSG00000071564	protein_coding	3291.79	0.119673	0.0361157	3.31359	0.000921051	0.00252745
TRIB2	ENSG00000071575	protein_coding	2213.21	0.160995	0.0755968	2.12965	0.0332007	0.0622412
DAZAP1	ENSG00000071626	protein_coding	4871.62	-0.0647076	0.0329335	-1.9648	0.0494378	0.0880507
MBD3	ENSG00000071655	protein_coding	5518.86	-0.407704	0.0596559	-6.83426	8.24306e-12	8.52886e-11
PRLH	ENSG00000071677	protein_coding	0.974992	-0.192213	0.219187	-0.876938	0.38052	0.485576
HLTF	ENSG00000071794	protein_coding	3233.23	0.505427	0.0453612	11.1423	7.80818e-29	1.07003e-26
FAM50A	ENSG00000071859	protein_coding	4992.83	-0.43589	0.0575752	-7.5708	3.70938e-14	5.51342e-13
FAM3A	ENSG00000071889	protein_coding	3512.25	-0.411938	0.0459413	-8.96661	3.05775e-19	1.03383e-17
CPSF1	ENSG00000071894	protein_coding	5167.22	-0.039074	0.0484046	-0.807238	0.419529	0.525023
MYO3B	ENSG00000071909	protein_coding	27.044	0.161137	0.112426	1.43327	0.151782	0.229143
CYBRD1	ENSG00000071967	protein_coding	6760.01	-0.0166863	0.077845	-0.214353	0.830272	0.87765
CDH19	ENSG00000071991	protein_coding	87.6383	-0.357583	0.147299	-2.42759	0.0151994	0.0312719
PDCD2	ENSG00000071994	protein_coding	2557.13	0.0116555	0.0290646	0.401021	0.688405	0.766271
SLC6A15	ENSG00000072041	protein_coding	43.6955	0.554417	0.183334	3.02408	0.00249388	0.00623672
RDH11	ENSG00000072042	protein_coding	82161.2	-0.342627	0.0855761	-4.00377	6.23414e-05	0.000215298
PRKACA	ENSG00000072062	protein_coding	4318.47	-0.0852664	0.0278916	-3.05707	0.00223515	0.00564705
ADGRL1	ENSG00000072071	protein_coding	1761.32	-0.0839689	0.0737667	-1.1383	0.254994	0.352731
SPP2	ENSG00000072080	protein_coding	0.33551	-0.998709	0.476363	-2.09653	0.0360352	0.0668707
ACTN1	ENSG00000072110	protein_coding	14426.7	-0.207387	0.0581258	-3.5679	0.000359859	0.0010714
ZFYVE26	ENSG00000072121	protein_coding	1338.2	0.187535	0.0371565	5.04715	4.48442e-07	2.24744e-06
RPS6KA6	ENSG00000072133	protein_coding	1183.6	0.219308	0.0485266	4.51935	6.20311e-06	2.56274e-05
EPN2	ENSG00000072134	protein_coding	2251.5	0.0553145	0.0315662	1.75233	0.0797166	0.132596
PTPN18	ENSG00000072135	protein_coding	7767.1	-0.254388	0.0439719	-5.78525	7.24048e-09	4.84097e-08
LIMS2	ENSG00000072163	protein_coding	3037.62	-1.01256	0.0878192	-11.53	9.31402e-31	1.52517e-28
ASIC4	ENSG00000072182	protein_coding	8.36683	0.0401839	0.12005	0.334727	0.737831	0.805489
SPEG	ENSG00000072195	protein_coding	1416.37	-0.839408	0.0911496	-9.20913	3.28793e-20	1.29655e-18
LNX1	ENSG00000072201	protein_coding	852.079	-0.0946931	0.091824	-1.03125	0.302426	0.404723
ALDH3A2	ENSG00000072210	protein_coding	7694.47	-0.266762	0.0497291	-5.3643	8.12623e-08	4.59523e-07
TFRC	ENSG00000072274	protein_coding	1777.71	0.439564	0.0651892	6.7429	1.55258e-11	1.53884e-10
SREBF1	ENSG00000072310	protein_coding	12067	0.220781	0.0704849	3.13232	0.00173429	0.00448756
TRPC5	ENSG00000072315	protein_coding	1.09162	-0.572893	0.223394	-2.5645	0.0103325	0.0222339
AFF4	ENSG00000072364	protein_coding	6998.88	0.397047	0.0511714	7.75916	8.54938e-15	1.40115e-13
UBE2D1	ENSG00000072401	protein_coding	947.267	0.179283	0.040842	4.38968	1.13518e-05	4.48468e-05
MPP5	ENSG00000072415	protein_coding	3174.18	0.167088	0.0493414	3.38636	0.000708267	0.00199091
RHOBTB1	ENSG00000072422	protein_coding	736.404	0.42912	0.10755	3.98995	6.60869e-05	0.000227178
SMC1A	ENSG00000072501	protein_coding	3957.88	0.34907	0.0368906	9.4623	3.01257e-21	1.41907e-19
HSD17B10	ENSG00000072506	protein_coding	4038.22	-0.270122	0.0502298	-5.37772	7.54347e-08	4.28955e-07
MARK2	ENSG00000072518	protein_coding	5283.45	0.220849	0.0295517	7.47331	7.81998e-14	1.10374e-12
HMMR	ENSG00000072571	protein_coding	215.695	1.73488	0.0801476	21.6461	6.61789e-104	1.59843e-100
CHFR	ENSG00000072609	protein_coding	1147.06	0.125532	0.0311839	4.02554	5.68445e-05	0.000197586
TRHDE	ENSG00000072657	protein_coding	102.833	-0.165774	0.119812	-1.38362	0.166475	0.247402
P4HA2	ENSG00000072682	protein_coding	1033.56	-0.0567502	0.0540681	-1.0496	0.2939	0.395548
FCGR2B	ENSG00000072694	protein_coding	102.673	0.464466	0.0962081	4.82772	1.38102e-06	6.35048e-06
NFATC3	ENSG00000072736	protein_coding	1018.51	0.274592	0.0555404	4.944	7.65363e-07	3.69119e-06
TRNT1	ENSG00000072756	protein_coding	1521.78	0.281359	0.0645394	4.35949	1.30364e-05	5.10168e-05
ACADVL	ENSG00000072778	protein_coding	15375.1	-0.356066	0.0486507	-7.31883	2.50139e-13	3.25323e-12
STK10	ENSG00000072786	protein_coding	780.685	0.288576	0.0555816	5.19195	2.08106e-07	1.09612e-06
FBXW11	ENSG00000072803	protein_coding	3108.22	0.337343	0.0360848	9.3486	8.88164e-21	3.86086e-19
ACAP1	ENSG00000072818	protein_coding	609.281	-0.0984062	0.063983	-1.53801	0.124047	0.193182
CRMP1	ENSG00000072832	protein_coding	798.737	-0.183939	0.0570168	-3.22604	0.00125514	0.00334677
EVC	ENSG00000072840	protein_coding	1579.18	0.239189	0.0684483	3.49444	0.00047505	0.0013797
DERL2	ENSG00000072849	protein_coding	2781.19	-0.271784	0.0411873	-6.59874	4.14678e-11	3.85037e-10
SIDT1	ENSG00000072858	protein_coding	1154.31	0.129316	0.0902182	1.43337	0.151751	0.229124
NDE1	ENSG00000072864	protein_coding	905.783	0.147843	0.053833	2.74633	0.00602657	0.0137581
IRAG1	ENSG00000072952	protein_coding	2834.1	-0.341826	0.0942702	-3.62602	0.000287823	0.000874511
TMEM38A	ENSG00000072954	protein_coding	971.66	-0.301984	0.0526088	-5.74017	9.45815e-09	6.20034e-08
AP1M1	ENSG00000072958	protein_coding	2217.06	-0.0977539	0.0276725	-3.53253	0.000411605	0.00120888
PVR	ENSG00000073008	protein_coding	2517.03	-0.0515884	0.0401094	-1.28619	0.198376	0.286353
XRCC1	ENSG00000073050	protein_coding	1698.87	-0.0589525	0.0311586	-1.89202	0.0584886	0.101865
SCARB1	ENSG00000073060	protein_coding	3735.56	0.0464929	0.0435322	1.06801	0.285516	0.386048
CYP2W1	ENSG00000073067	protein_coding	57.7053	-0.928973	0.138881	-6.68901	2.24683e-11	2.17616e-10
MCM2	ENSG00000073111	protein_coding	1505.53	0.488216	0.0467639	10.44	1.62756e-25	1.42948e-23
MOV10L1	ENSG00000073146	protein_coding	162.125	0.290168	0.131306	2.20986	0.0271151	0.0521015
PANX2	ENSG00000073150	protein_coding	620.804	-0.010869	0.0732347	-0.148413	0.882017	0.916032
SELENOO	ENSG00000073169	protein_coding	2089.32	-0.399801	0.0556514	-7.18401	6.76941e-13	8.29172e-12
TP63	ENSG00000073282	protein_coding	1269.45	-0.503151	0.145757	-3.45198	0.000556498	0.0015961
ALPK1	ENSG00000073331	protein_coding	624.735	-0.00117561	0.0542443	-0.0216726	0.982709	0.987693
LLGL2	ENSG00000073350	protein_coding	4259.88	0.034401	0.0448495	0.767033	0.443062	0.548365
PDE8A	ENSG00000073417	protein_coding	1008.93	0.0880019	0.0345826	2.54469	0.0109376	0.023401
CLCN4	ENSG00000073464	protein_coding	309.913	0.250176	0.0813533	3.07518	0.00210373	0.00534473
NLE1	ENSG00000073536	protein_coding	1496.88	0.0282236	0.044157	0.639166	0.522715	0.622621
SDHA	ENSG00000073578	protein_coding	5053.71	0.00361307	0.0295206	0.122392	0.902589	0.930669
SMARCE1	ENSG00000073584	protein_coding	4310.76	0.0708015	0.0290266	2.43919	0.0147202	0.0304041
FNDC8	ENSG00000073598	protein_coding	3.91353	0.154398	0.085654	1.80258	0.0714545	0.120847
GSDMB	ENSG00000073605	protein_coding	433.66	-0.195297	0.090259	-2.16373	0.0304847	0.0577661
KDM5A	ENSG00000073614	protein_coding	2857.19	0.357511	0.0435562	8.20804	2.24821e-16	4.75806e-15
ADAM11	ENSG00000073670	protein_coding	132.744	-0.262345	0.0666191	-3.93799	8.21677e-05	0.000276914
PPP2R3A	ENSG00000073711	protein_coding	806.241	0.208759	0.0492194	4.24139	2.2214e-05	8.33619e-05
FERMT2	ENSG00000073712	protein_coding	2687.9	-0.24718	0.0684046	-3.61351	0.000302085	0.000914179
ABCB11	ENSG00000073734	protein_coding	4.76447	1.07254	0.190379	5.63369	1.76394e-08	1.10572e-07
DHRS9	ENSG00000073737	protein_coding	62.0058	0.623978	0.122071	5.11161	3.19429e-07	1.63935e-06
CD5L	ENSG00000073754	protein_coding	2.1674	1.36496	0.300232	4.54635	5.4585e-06	2.27555e-05
PTGS2	ENSG00000073756	protein_coding	2101.32	0.222621	0.138191	1.61096	0.107187	0.170547
IGF2BP2	ENSG00000073792	protein_coding	105.461	0.0265169	0.10485	0.252904	0.800342	0.854989
MAP3K13	ENSG00000073803	protein_coding	2472.7	0.0580695	0.0317048	1.83156	0.0670163	0.114418
ST6GAL1	ENSG00000073849	protein_coding	16124.9	0.0643896	0.113838	0.565626	0.571648	0.667211
TBX21	ENSG00000073861	protein_coding	30.8709	0.401145	0.100646	3.98569	6.7283e-05	0.000231042
VDAC1P1	ENSG00000073905	processed_pseudogene	6.78764	0.347627	0.0791386	4.39264	1.11985e-05	4.42773e-05
FRY	ENSG00000073910	protein_coding	1398.58	0.346615	0.0700472	4.94831	7.48594e-07	3.61844e-06
PICALM	ENSG00000073921	protein_coding	8414.55	0.173938	0.0336326	5.17169	2.31983e-07	1.21296e-06
NSF	ENSG00000073969	protein_coding	3773.87	0.209326	0.0502364	4.16681	3.08887e-05	0.000113007
GLI2	ENSG00000074047	protein_coding	200.96	0.00885656	0.0852176	0.103929	0.917226	0.941066
CLASP1	ENSG00000074054	protein_coding	2954.61	0.14343	0.0393363	3.64625	0.000266095	0.000813161
MRPS34	ENSG00000074071	protein_coding	4157.71	-0.412755	0.0550373	-7.49955	6.40372e-14	9.15545e-13
NOTCH3	ENSG00000074181	protein_coding	4215.48	0.546384	0.064271	8.50124	1.87571e-17	4.79727e-16
CLNS1A	ENSG00000074201	protein_coding	3962.51	0.0705272	0.0321268	2.19527	0.028144	0.0538055
PPP2R2C	ENSG00000074211	protein_coding	1218.97	0.291672	0.0978179	2.98179	0.00286568	0.00706863
TEAD2	ENSG00000074219	protein_coding	1330.3	-0.0759794	0.0696031	-1.09161	0.275005	0.374606
EED	ENSG00000074266	protein_coding	802.283	0.0656317	0.026118	2.51289	0.0119747	0.0253402
CDHR2	ENSG00000074276	protein_coding	13.0571	0.686444	0.127121	5.39994	6.66647e-08	3.82136e-07
SNCB	ENSG00000074317	protein_coding	3.32616	-0.00386518	0.184792	-0.0209164	0.983312	0.988102
TSG101	ENSG00000074319	protein_coding	3812.77	-0.0159966	0.0246436	-0.649118	0.516262	0.616607
NCBP3	ENSG00000074356	protein_coding	2399.43	0.121801	0.0267051	4.56096	5.09197e-06	2.13357e-05
ATP2A3	ENSG00000074370	protein_coding	2737.19	-0.148622	0.0880899	-1.68717	0.0915713	0.14924
CA12	ENSG00000074410	protein_coding	531.832	-0.0237609	0.102367	-0.232115	0.816449	0.867328
MGLL	ENSG00000074416	protein_coding	3390.05	-0.280097	0.071982	-3.89121	9.97463e-05	0.000331473
NTN4	ENSG00000074527	protein_coding	3156.61	-0.128916	0.0890347	-1.44793	0.147636	0.223952
BCS1L	ENSG00000074582	protein_coding	1444.34	-0.158954	0.0399449	-3.97932	6.91123e-05	0.000236588
NUAK1	ENSG00000074590	protein_coding	869.726	0.366165	0.0814947	4.49311	7.01897e-06	2.87339e-05
DPP8	ENSG00000074603	protein_coding	1990.7	0.260655	0.0355532	7.33142	2.2773e-13	2.98225e-12
SLC24A1	ENSG00000074621	protein_coding	762.295	0.258687	0.0428783	6.03304	1.60903e-09	1.18916e-08
ZNF532	ENSG00000074657	protein_coding	5681.82	-0.0356697	0.0660397	-0.540125	0.589111	0.683054
SCARF1	ENSG00000074660	protein_coding	325.45	0.0539286	0.0591301	0.912034	0.361751	0.466431
LMAN1	ENSG00000074695	protein_coding	12125	0.275348	0.0521624	5.27867	1.30126e-07	7.11475e-07
HACD3	ENSG00000074696	protein_coding	6719.78	0.193234	0.0526425	3.67068	0.000241906	0.000746086
IPCEF1	ENSG00000074706	protein_coding	147.944	0.00990809	0.077281	0.128209	0.897984	0.927282
ZZEF1	ENSG00000074755	protein_coding	3011.56	0.242604	0.0403467	6.01299	1.82135e-09	1.33004e-08
NOX3	ENSG00000074771	protein_coding	0.181983	-0.35623	0.383144	-0.929754	0.352499
ENO1	ENSG00000074800	protein_coding	33734.1	0.028571	0.0483123	0.591382	0.554265	0.651684
SLC12A1	ENSG00000074803	protein_coding	35.3733	0.546929	0.187519	2.91667	0.00353795	0.00853564
MYDGF	ENSG00000074842	protein_coding	8361.11	-0.368966	0.0575734	-6.40863	1.46837e-10	1.25905e-09
ANO8	ENSG00000074855	protein_coding	740.428	0.210065	0.0474284	4.42911	9.46227e-06	3.78579e-05
TUBE1	ENSG00000074935	protein_coding	443.16	-0.0252769	0.0419717	-0.602237	0.547016	0.645519
ARHGEF10L	ENSG00000074964	protein_coding	1868.78	-0.105627	0.038174	-2.76698	0.00565784	0.0130031
TXK	ENSG00000074966	protein_coding	32.445	0.475726	0.0796308	5.97414	2.31301e-09	1.66269e-08
WSCD2	ENSG00000075035	protein_coding	283.647	-0.336695	0.116625	-2.88699	0.00388942	0.00929022
KCNQ2	ENSG00000075043	protein_coding	176.373	-0.469356	0.18993	-2.4712	0.0134659	0.0281094
TACR2	ENSG00000075073	protein_coding	146.907	-0.768902	0.102337	-7.51346	5.75848e-14	8.29122e-13
ACTR6	ENSG00000075089	protein_coding	1179.75	0.140889	0.0295173	4.7731	1.81413e-06	8.19485e-06
TIPIN	ENSG00000075131	protein_coding	240.338	0.11114	0.0411986	2.69766	0.00698294	0.0156911
SRI	ENSG00000075142	protein_coding	3953.64	0.00566822	0.0344594	0.16449	0.869346	0.907153
EIF4G3	ENSG00000075151	protein_coding	3950.7	0.366757	0.0397447	9.22781	2.76212e-20	1.10499e-18
NUP37	ENSG00000075188	protein_coding	842.113	0.0716572	0.0343677	2.08502	0.0370677	0.0685349
SEMA3A	ENSG00000075213	protein_coding	136.304	-0.201512	0.113031	-1.7828	0.0746186	0.125272
GTSE1	ENSG00000075218	protein_coding	147.272	1.51508	0.0860116	17.6148	1.89641e-69	1.12749e-66
SEMA3C	ENSG00000075223	protein_coding	6617.06	0.0299802	0.0910405	0.329306	0.741925	0.808755
TTC38	ENSG00000075234	protein_coding	4178.22	-0.223077	0.0500093	-4.46071	8.16888e-06	3.30527e-05
ACAT1	ENSG00000075239	protein_coding	3701.93	0.175671	0.0539524	3.25603	0.00112981	0.0030441
GRAMD4	ENSG00000075240	protein_coding	960.523	-0.198067	0.0865891	-2.28744	0.0221704	0.0436862
CELSR1	ENSG00000075275	protein_coding	1648.84	0.0595378	0.0662103	0.899223	0.368534	0.473203
WNT8B	ENSG00000075290	protein_coding	29.6017	0.230759	0.093382	2.47113	0.0134688	0.028114
ZNF638	ENSG00000075292	protein_coding	5492.34	0.124241	0.0252434	4.92172	8.57878e-07	4.10153e-06
SLC25A40	ENSG00000075303	protein_coding	1277.74	0.321731	0.0396409	8.11613	4.81282e-16	9.57731e-15
TIMM21	ENSG00000075336	protein_coding	821.986	-0.0635854	0.0304262	-2.08982	0.0366339	0.0678317
ADD2	ENSG00000075340	protein_coding	254.357	0.520608	0.139305	3.73718	0.000186093	0.000586972
FGF4	ENSG00000075388	protein_coding	0.796006	0.300741	0.556037	0.540866	0.5886	0.682626
RASAL2	ENSG00000075391	protein_coding	1445.7	0.56711	0.0854111	6.63977	3.14172e-11	2.97724e-10
VPS9D1	ENSG00000075399	protein_coding	989.696	-0.311256	0.0489363	-6.36043	2.01185e-10	1.69238e-09
ZNF37A	ENSG00000075407	protein_coding	1458.77	0.204436	0.0371849	5.49783	3.84491e-08	2.2758e-07
MARK3	ENSG00000075413	protein_coding	2933.22	-0.0144399	0.0221986	-0.650486	0.515378	0.615818
SLC25A3	ENSG00000075415	protein_coding	17764	-0.0663853	0.0327439	-2.02741	0.0426207	0.0774876
FNDC3B	ENSG00000075420	protein_coding	2954.98	0.430377	0.0525877	8.18398	2.74608e-16	5.70857e-15
FOSL2	ENSG00000075426	protein_coding	6231.35	-0.0635496	0.073896	-0.859987	0.389796	0.494929
CACNG5	ENSG00000075429	protein_coding	0.201594	-0.286948	0.410768	-0.698564	0.484824
CACNG4	ENSG00000075461	protein_coding	1820.66	-0.89682	0.131706	-6.80926	9.81015e-12	1.00241e-10
FRYL	ENSG00000075539	protein_coding	2709.31	0.438809	0.0469988	9.33659	9.94854e-21	4.29566e-19
TMEM131	ENSG00000075568	protein_coding	4912.79	0.243633	0.0410279	5.93823	2.88116e-09	2.03663e-08
FSCN1	ENSG00000075618	protein_coding	713.482	0.212393	0.0698784	3.03947	0.00236992	0.005956
ACTB	ENSG00000075624	protein_coding	162823	-0.239975	0.0418349	-5.73624	9.68026e-09	6.33824e-08
MOCOS	ENSG00000075643	protein_coding	316.86	0.231054	0.0608044	3.79996	0.000144719	0.000466794
PLD1	ENSG00000075651	protein_coding	359.624	0.188657	0.0811143	2.32582	0.0200282	0.0399417
ATP12A	ENSG00000075673	protein_coding	151.094	0.569413	0.217554	2.61734	0.00886174	0.0193799
WDR62	ENSG00000075702	protein_coding	167.377	0.746445	0.091473	8.16027	3.34275e-16	6.8713e-15
DLG1	ENSG00000075711	protein_coding	3041.02	0.289137	0.0340307	8.49635	1.95652e-17	4.99074e-16
RAB7A	ENSG00000075785	protein_coding	12919.6	0.0589506	0.0290458	2.02957	0.0424002	0.0771411
BCAP29	ENSG00000075790	protein_coding	4089.93	0.0436865	0.0436795	1.00016	0.317233	0.42032
SEC31B	ENSG00000075826	protein_coding	436.518	-0.167477	0.0887409	-1.88725	0.0591262	0.102814
SART3	ENSG00000075856	protein_coding	3157.08	0.0919273	0.0270133	3.40304	0.000666402	0.00188295
ARHGAP15	ENSG00000075884	protein_coding	197.168	0.17643	0.0839841	2.10076	0.0356624	0.0662679
TUBA3D	ENSG00000075886	protein_coding	356.596	-1.12509	0.1284	-8.76238	1.91172e-18	5.74036e-17
PAX2	ENSG00000075891	protein_coding	25.7975	-0.14924	0.131924	-1.13126	0.257946	0.355923
EXOSC7	ENSG00000075914	protein_coding	1843.25	-0.275215	0.0398244	-6.91072	4.82185e-12	5.19488e-11
KIFAP3	ENSG00000075945	protein_coding	1360.89	0.112311	0.0321729	3.49087	0.000481458	0.00139705
MKRN2	ENSG00000075975	protein_coding	1489.47	0.157763	0.0242799	6.49769	8.15608e-11	7.2358e-10
MCM6	ENSG00000076003	protein_coding	1027.26	0.409484	0.043729	9.36414	7.66705e-21	3.36697e-19
REXO2	ENSG00000076043	protein_coding	5827.31	0.0894591	0.0718181	1.24563	0.212899	0.303586
RBM7	ENSG00000076053	protein_coding	1236.87	0.146518	0.0505387	2.89913	0.00374202	0.0089742
RBMS2	ENSG00000076067	protein_coding	1414.51	0.0397785	0.0520571	0.764131	0.444789	0.549868
BAZ2A	ENSG00000076108	protein_coding	5915.76	0.439339	0.0439643	9.99308	1.63417e-23	1.06676e-21
PTPN23	ENSG00000076201	protein_coding	4006.57	0.160422	0.0324439	4.94461	7.62968e-07	3.68147e-06
MLH1	ENSG00000076242	protein_coding	2046.02	0.110629	0.0233236	4.74321	2.10357e-06	9.39799e-06
UNG	ENSG00000076248	protein_coding	1874.66	0.205721	0.0327071	6.2898	3.17878e-10	2.60704e-09
FMO4	ENSG00000076258	protein_coding	175.458	-0.320111	0.0603059	-5.30812	1.1076e-07	6.12613e-07
KLHL20	ENSG00000076321	protein_coding	1079.99	0.254452	0.0597673	4.25738	2.06834e-05	7.80197e-05
RGS11	ENSG00000076344	protein_coding	1110.63	0.200615	0.103339	1.94132	0.0522189	0.0923189
SLC46A1	ENSG00000076351	protein_coding	1105.73	0.138348	0.0398101	3.47519	0.000510492	0.00147532
PLXNA2	ENSG00000076356	protein_coding	1024.55	0.0637347	0.0607876	1.04848	0.294417	0.396119
SPAG5	ENSG00000076382	protein_coding	395.508	1.22215	0.067605	18.0778	4.7674e-73	2.97155e-70
ANKRD13A	ENSG00000076513	protein_coding	2451.61	0.173263	0.0394215	4.39513	1.10709e-05	4.38264e-05
TPD52	ENSG00000076554	protein_coding	19322.6	0.187493	0.0565725	3.3142	0.000919063	0.00252253
ACACB	ENSG00000076555	protein_coding	1170.32	-0.323352	0.0662499	-4.88079	1.05663e-06	4.97001e-06
TRAF4	ENSG00000076604	protein_coding	5411.44	-0.000380118	0.0504213	-0.00753884	0.993985	0.995717
PAG1	ENSG00000076641	protein_coding	933.625	0.497405	0.0674196	7.37775	1.60982e-13	2.15712e-12
GPATCH1	ENSG00000076650	protein_coding	645.048	-0.0640458	0.0253731	-2.52416	0.0115974	0.0246295
ICAM3	ENSG00000076662	protein_coding	41.4817	0.611539	0.106834	5.72422	1.03912e-08	6.76266e-08
NT5C2	ENSG00000076685	protein_coding	2048.58	0.411974	0.0706093	5.83456	5.39337e-09	3.66949e-08
MCAM	ENSG00000076706	protein_coding	3930.2	-0.319434	0.0810292	-3.94221	8.07344e-05	0.00027263
GPC4	ENSG00000076716	protein_coding	1466.11	0.102893	0.0782294	1.31527	0.188418	0.274227
MBNL3	ENSG00000076770	protein_coding	883.182	0.603647	0.0835288	7.2268	4.94495e-13	6.15848e-12
CAMSAP3	ENSG00000076826	protein_coding	3756.99	-0.105278	0.0472254	-2.22927	0.0257958	0.0498413
RAP1GAP	ENSG00000076864	protein_coding	8433.56	0.0928879	0.0729687	1.27298	0.203024	0.29182
XAB2	ENSG00000076924	protein_coding	4816.01	-0.375318	0.0463856	-8.09126	5.90496e-16	1.1566e-14
ARHGEF1	ENSG00000076928	protein_coding	3650.41	-0.0342837	0.0375916	-0.912005	0.361766	0.466435
STXBP2	ENSG00000076944	protein_coding	4589.51	-0.378052	0.050884	-7.42968	1.08861e-13	1.50194e-12
MAP2K7	ENSG00000076984	protein_coding	2231.5	-0.12188	0.0250701	-4.86158	1.16455e-06	5.42938e-06
NMRK2	ENSG00000077009	protein_coding	19.8023	-1.655	0.162979	-10.1547	3.15914e-24	2.33879e-22
DGKD	ENSG00000077044	protein_coding	3652.27	0.30114	0.0463613	6.49551	8.27547e-11	7.32827e-10
CTTNBP2	ENSG00000077063	protein_coding	210.916	-0.0629151	0.0860711	-0.730967	0.464799	0.568927
ACTL6B	ENSG00000077080	protein_coding	4.56971	-0.190077	0.172094	-1.10449	0.269379	0.368579
RARB	ENSG00000077092	protein_coding	575.995	-0.0434697	0.0580199	-0.749221	0.453724	0.558431
TOP2B	ENSG00000077097	protein_coding	9883.15	0.330692	0.0337634	9.79442	1.18981e-22	6.84228e-21
TM9SF3	ENSG00000077147	protein_coding	27378.7	0.202347	0.0409428	4.94219	7.72512e-07	3.72287e-06
NFKB2	ENSG00000077150	protein_coding	3573.66	-0.171951	0.0516112	-3.33166	0.000863311	0.00238339
UBE2T	ENSG00000077152	protein_coding	228.056	0.923735	0.0721551	12.8021	1.59627e-37	3.65018e-35
PPP1R12B	ENSG00000077157	protein_coding	11340.1	-0.255524	0.0834158	-3.06326	0.00218942	0.00554529
DNAJC10	ENSG00000077232	protein_coding	10476.6	0.208374	0.0542339	3.84214	0.000121967	0.000399342
GTF3C1	ENSG00000077235	protein_coding	17362.6	0.0218623	0.041195	0.530702	0.595625	0.68852
IL4R	ENSG00000077238	protein_coding	2271.42	-0.129181	0.0510559	-2.53019	0.0114001	0.0242544
USP33	ENSG00000077254	protein_coding	4359.9	0.232982	0.0410708	5.67268	1.4058e-08	8.9641e-08
PAK3	ENSG00000077264	protein_coding	171.218	-0.492038	0.103113	-4.77184	1.8255e-06	8.24311e-06
CAPN6	ENSG00000077274	protein_coding	327.047	-0.666936	0.144767	-4.60698	4.08567e-06	1.73888e-05
DCX	ENSG00000077279	protein_coding	3.81783	0.334666	0.187783	1.7822	0.0747165	0.125425
SNRPA	ENSG00000077312	protein_coding	3767.59	-0.315707	0.0460156	-6.86086	6.84466e-12	7.19368e-11
SPAG6	ENSG00000077327	protein_coding	189.43	-0.0312748	0.158836	-0.1969	0.843906	0.888143
EXOSC5	ENSG00000077348	protein_coding	1246.91	-0.235515	0.0568479	-4.1429	3.42941e-05	0.000124336
DYNC1I2	ENSG00000077380	protein_coding	3677.98	0.172184	0.0320458	5.37306	7.74109e-08	4.39351e-07
APBB1IP	ENSG00000077420	protein_coding	250.678	0.5654	0.0810519	6.97578	3.04182e-12	3.38472e-11
LRCH4	ENSG00000077454	protein_coding	876.652	0.188394	0.0465043	4.0511	5.09769e-05	0.000178945
FAM76B	ENSG00000077458	protein_coding	778.952	0.283083	0.0446052	6.34643	2.20369e-10	1.84173e-09
SIRT6	ENSG00000077463	protein_coding	1148.22	-0.382412	0.0478952	-7.98434	1.41271e-15	2.60717e-14
TYR	ENSG00000077498	protein_coding	0.927876	-0.542438	0.41148	-1.31826	0.187416	0.273009
POLD3	ENSG00000077514	protein_coding	686.027	0.280997	0.0265038	10.6021	2.91282e-26	2.81414e-24
ACTN2	ENSG00000077522	protein_coding	172.568	-0.895029	0.205672	-4.35173	1.35069e-05	5.2714e-05
CAPZB	ENSG00000077549	protein_coding	14051	-0.252847	0.0299768	-8.43478	3.3184e-17	8.16813e-16
GPR137B	ENSG00000077585	protein_coding	936.011	0.299007	0.0703104	4.25267	2.11236e-05	7.9548e-05
NAALAD2	ENSG00000077616	protein_coding	95.1549	-0.102745	0.104034	-0.987613	0.323342	0.426716
JADE1	ENSG00000077684	protein_coding	2962.4	-0.301575	0.0589663	-5.11437	3.14789e-07	1.61747e-06
SLC25A43	ENSG00000077713	protein_coding	590.7	0.165633	0.0671184	2.46777	0.0135958	0.0283339
UBE2A	ENSG00000077721	protein_coding	2519.74	0.123186	0.0232335	5.30209	1.14487e-07	6.31509e-07
FGFR1	ENSG00000077782	protein_coding	3643.21	-0.181835	0.0625989	-2.90476	0.00367534	0.00883459
FKBP6	ENSG00000077800	protein_coding	2.54776	-0.154322	0.151946	-1.01564	0.309803	0.412825
SMC1B	ENSG00000077935	protein_coding	26.4809	0.174582	0.0878308	1.98771	0.0468441	0.0840393
FBLN1	ENSG00000077942	protein_coding	14499	-0.599704	0.0942155	-6.36524	1.94987e-10	1.64274e-09
ITGA8	ENSG00000077943	protein_coding	2408.06	-0.049312	0.124474	-0.396161	0.691986	0.769305
CST7	ENSG00000077984	protein_coding	145.973	0.107637	0.098455	1.09327	0.274277	0.37376
MAP2	ENSG00000078018	protein_coding	2541.13	0.611857	0.107808	5.67545	1.38324e-08	8.8385e-08
PIAS2	ENSG00000078043	protein_coding	2015.14	0.0693212	0.0403987	1.71593	0.0861754	0.141671
AMPH	ENSG00000078053	protein_coding	67.9513	0.00227953	0.0886433	0.0257157	0.979484	0.985511
ARAF	ENSG00000078061	protein_coding	5029.51	-0.271867	0.0346395	-7.84847	4.21138e-15	7.1949e-14
MCCC1	ENSG00000078070	protein_coding	2384.56	0.386593	0.0460454	8.39592	4.62276e-17	1.10617e-15
LAMP3	ENSG00000078081	protein_coding	407.96	0.78034	0.123085	6.33985	2.29993e-10	1.9176e-09
FAP	ENSG00000078098	protein_coding	242.269	0.873565	0.103249	8.46075	2.65654e-17	6.6534e-16
NEBL	ENSG00000078114	protein_coding	2873.8	0.0150579	0.059559	0.252824	0.800404	0.855008
ACER3	ENSG00000078124	protein_coding	2592.83	0.435182	0.0867616	5.01584	5.28018e-07	2.61505e-06
UBE2K	ENSG00000078140	protein_coding	4587.51	0.207511	0.0274738	7.55303	4.25232e-14	6.26738e-13
PIK3C3	ENSG00000078142	protein_coding	1731.05	0.123931	0.0314172	3.94469	7.99027e-05	0.000270105
N4BP2	ENSG00000078177	protein_coding	1164.99	0.454932	0.0585555	7.76925	7.8954e-15	1.30281e-13
TIGAR	ENSG00000078237	protein_coding	334.717	0.0743543	0.0533904	1.39265	0.163724	0.244036
TULP3	ENSG00000078246	protein_coding	1076.59	0.0978193	0.0309967	3.15579	0.00160063	0.00417158
SYNJ2	ENSG00000078269	protein_coding	2630.29	0.466713	0.0458957	10.169	2.72714e-24	2.0504e-22
ADCY2	ENSG00000078295	protein_coding	955.978	0.079057	0.0969066	0.815806	0.414611	0.520165
PPP2R5C	ENSG00000078304	protein_coding	4965.55	0.115901	0.0241346	4.80227	1.56878e-06	7.15175e-06
PMS2P1	ENSG00000078319	transcribed_unprocessed_pseudogene	428.327	0.113247	0.0368164	3.076	0.002098	0.00533158
RBFOX1	ENSG00000078328	protein_coding	39.0127	-0.941651	0.154492	-6.09512	1.09353e-09	8.29754e-09
GNB1	ENSG00000078369	protein_coding	21198.4	0.100448	0.0263695	3.80926	0.000139385	0.000451059
HOXA9	ENSG00000078399	protein_coding	1185.17	-0.0716588	0.0610895	-1.17301	0.240791	0.336406
EDN1	ENSG00000078401	protein_coding	444.631	0.222438	0.113075	1.96717	0.0491631	0.0876319
MLLT10	ENSG00000078403	protein_coding	1337.9	0.277357	0.0415292	6.6786	2.41243e-11	2.32374e-10
ZCWPW1	ENSG00000078487	protein_coding	374.167	-0.433534	0.0446983	-9.69912	3.04124e-22	1.64837e-20
ADCYAP1R1	ENSG00000078549	protein_coding	60.5593	-0.311601	0.12942	-2.40767	0.0160547	0.0328168
FGF20	ENSG00000078579	protein_coding	5.47678	0.898971	0.169126	5.3154	1.06424e-07	5.9066e-07
P2RY10	ENSG00000078589	protein_coding	40.1834	1.13085	0.134581	8.40273	4.36233e-17	1.0484e-15
ITM2A	ENSG00000078596	protein_coding	880.322	0.230647	0.117746	1.95885	0.0501307	0.0891287
NRDC	ENSG00000078618	protein_coding	8333.36	0.195709	0.0275975	7.09157	1.32598e-12	1.5637e-11
VDAC3	ENSG00000078668	protein_coding	3444.03	-0.0630407	0.0413119	-1.52597	0.127017	0.19714
PCM1	ENSG00000078674	protein_coding	5383.79	0.21025	0.0431036	4.87777	1.0729e-06	5.03854e-06
TNRC6C	ENSG00000078687	protein_coding	1648.78	0.0719955	0.035941	2.00316	0.0451606	0.0814424
CBFA2T2	ENSG00000078699	protein_coding	4823.34	0.16107	0.0485983	3.31431	0.000918689	0.00252168
BRINP1	ENSG00000078725	protein_coding	173.836	-0.352327	0.138929	-2.53602	0.0112119	0.023904
ITCH	ENSG00000078747	protein_coding	3029.98	0.339353	0.0363079	9.34652	9.05761e-21	3.93293e-19
PKD2L2	ENSG00000078795	protein_coding	13.4592	0.026564	0.108213	0.245479	0.806086	0.859438
TP53INP2	ENSG00000078804	protein_coding	4001.17	-0.29531	0.0535286	-5.51687	3.45094e-08	2.05836e-07
SDF4	ENSG00000078808	protein_coding	10685.9	-0.201996	0.03738	-5.40385	6.52246e-08	3.74366e-07
MYH7B	ENSG00000078814	protein_coding	127.718	-0.633862	0.124031	-5.11051	3.21295e-07	1.64784e-06
BPIFB2	ENSG00000078898	protein_coding	638.258	-0.69221	0.158454	-4.36852	1.25093e-05	4.90736e-05
TP73	ENSG00000078900	protein_coding	270.625	-0.18916	0.0908457	-2.08221	0.0373229	0.0689457
TOLLIP	ENSG00000078902	protein_coding	6116.88	-0.180417	0.0294849	-6.11895	9.41963e-10	7.21407e-09
UBE2D4	ENSG00000078967	protein_coding	1404.25	-0.191148	0.0362544	-5.27241	1.34644e-07	7.34722e-07
CLUL1	ENSG00000079101	protein_coding	526.234	-0.0405036	0.0719991	-0.562557	0.573736	0.669163
RUNX1T1	ENSG00000079102	protein_coding	211.891	0.0851427	0.0848577	1.00336	0.315688	0.41866
CDH17	ENSG00000079112	protein_coding	60.8292	0.312304	0.139982	2.23103	0.0256788	0.0496437
THOC1	ENSG00000079134	protein_coding	1141.25	-0.0656828	0.0406203	-1.61699	0.10588	0.168786
FKBP7	ENSG00000079150	protein_coding	441.887	-0.0970497	0.0428247	-2.26621	0.0234386	0.0458581
OSBPL6	ENSG00000079156	protein_coding	472.208	0.184411	0.0647893	2.84632	0.0044228	0.0104386
SLC1A3	ENSG00000079215	protein_coding	359.857	0.134386	0.0851178	1.57883	0.114375	0.180491
XRCC5	ENSG00000079246	protein_coding	13691.4	0.160722	0.0268563	5.98454	2.17003e-09	1.56702e-08
LXN	ENSG00000079257	protein_coding	1076.33	0.0565135	0.0893051	0.632814	0.526855	0.626414
SP140	ENSG00000079263	protein_coding	89.078	0.739673	0.110617	6.68682	2.28069e-11	2.20619e-10
MKNK1	ENSG00000079277	protein_coding	1046.97	-0.083567	0.0339729	-2.45982	0.0139008	0.0289018
TNS1	ENSG00000079308	protein_coding	18787.7	-0.287824	0.0919803	-3.12919	0.0017529	0.00452805
REXO1	ENSG00000079313	protein_coding	1473.3	-0.0731582	0.0327978	-2.23058	0.025709	0.0496936
SAR1A	ENSG00000079332	protein_coding	6308.15	-0.0696177	0.0248667	-2.79963	0.00511609	0.0118895
CDC14A	ENSG00000079335	protein_coding	1274.58	0.366041	0.0775382	4.72078	2.34947e-06	1.0429e-05
RAPGEF3	ENSG00000079337	protein_coding	1056.15	-0.445399	0.0678186	-6.56751	5.11653e-11	4.68106e-10
CEACAM1	ENSG00000079385	protein_coding	1759.84	-0.113072	0.102921	-1.09863	0.271931	0.371348
SENP1	ENSG00000079387	protein_coding	784.942	0.348516	0.0337509	10.3261	5.36956e-25	4.41504e-23
DUSP13	ENSG00000079393	protein_coding	6.46116	-0.807463	0.266533	-3.02951	0.00244955	0.00613776
CIC	ENSG00000079432	protein_coding	4151.57	0.142697	0.0396132	3.60225	0.000315474	0.000950677
LIPE	ENSG00000079435	protein_coding	195.318	-0.47558	0.0647624	-7.34347	2.08129e-13	2.73391e-12
FDFT1	ENSG00000079459	protein_coding	7826.15	0.0979637	0.0601674	1.62819	0.103486	0.165578
PAFAH1B3	ENSG00000079462	protein_coding	1713.07	-0.210862	0.0743801	-2.83493	0.00458359	0.0107693
OPHN1	ENSG00000079482	protein_coding	1927.6	0.208823	0.0708218	2.94857	0.00319252	0.00778636
AFM	ENSG00000079557	protein_coding	0.493664	-0.880202	0.374151	-2.35253	0.0186462	0.0374815
KIF22	ENSG00000079616	protein_coding	4280.09	-0.342258	0.0683598	-5.00672	5.53658e-07	2.73119e-06
SCGN	ENSG00000079689	protein_coding	407.571	-0.286587	0.14828	-1.93274	0.0532684	0.0939681
CARMIL1	ENSG00000079691	protein_coding	1072.07	0.390507	0.0518951	7.52494	5.27454e-14	7.63425e-13
PGM1	ENSG00000079739	protein_coding	4005.38	-0.163623	0.0442541	-3.69734	0.000217867	0.000677623
DDX1	ENSG00000079785	protein_coding	5107.14	0.104679	0.0233749	4.47825	7.52571e-06	3.06331e-05
DNM2	ENSG00000079805	protein_coding	7103.32	0.0749611	0.024807	3.02177	0.00251303	0.00628014
EPB41L2	ENSG00000079819	protein_coding	1389.18	0.244735	0.0749621	3.26478	0.0010955	0.00296116
RIMS1	ENSG00000079841	protein_coding	456.651	0.200281	0.0951652	2.10456	0.0353298	0.0657636
MOXD1	ENSG00000079931	protein_coding	1863.31	0.357514	0.0961387	3.71873	0.000200226	0.000626791
STX7	ENSG00000079950	protein_coding	2296.19	0.0543222	0.0291075	1.86626	0.0620049	0.107006
RABL2B	ENSG00000079974	protein_coding	705.394	0.0255536	0.0316402	0.807632	0.419302	0.524807
KEAP1	ENSG00000079999	protein_coding	5016.47	-0.141134	0.0313873	-4.49655	6.90662e-06	2.831e-05
DDX43	ENSG00000080007	protein_coding	95.7923	-0.0131826	0.161262	-0.0817466	0.934848	0.953465
PTPRH	ENSG00000080031	protein_coding	18.5642	0.110667	0.124279	0.890467	0.373215	0.478013
DCT	ENSG00000080166	protein_coding	19.8838	-0.201017	0.120257	-1.67156	0.0946106	0.153494
SLC35C2	ENSG00000080189	protein_coding	4437.31	-0.162423	0.0341886	-4.75079	2.02623e-06	9.07554e-06
CRYBG3	ENSG00000080200	protein_coding	841.735	0.705854	0.0990198	7.12841	1.01532e-12	1.21364e-11
EPHA6	ENSG00000080224	protein_coding	236.589	0.878644	0.134588	6.52839	6.64794e-11	5.98299e-10
SCTR	ENSG00000080293	protein_coding	3.46898	-0.055375	0.149891	-0.369435	0.711803	0.785463
RFX3	ENSG00000080298	protein_coding	1457.66	0.0843979	0.0807064	1.04574	0.295681	0.397474
RIF1	ENSG00000080345	protein_coding	2425.42	0.42405	0.0458004	9.25865	2.07027e-20	8.47519e-19
RAB21	ENSG00000080371	protein_coding	4043.56	0.116455	0.0295932	3.93521	8.3125e-05	0.00027992
SLC4A4	ENSG00000080493	protein_coding	20122.5	0.321236	0.113663	2.82623	0.00471001	0.0110321
SMARCA2	ENSG00000080503	protein_coding	7205.38	0.220268	0.044906	4.9051	9.33812e-07	4.44369e-06
RDH8	ENSG00000080511	protein_coding	0.283938	-0.0313462	0.327923	-0.0955901	0.923846	0.945724
SESN1	ENSG00000080546	protein_coding	3134.85	0.229762	0.0739196	3.10827	0.00188184	0.00482966
MID2	ENSG00000080561	protein_coding	724.331	0.430474	0.053164	8.0971	5.62857e-16	1.10583e-14
DNAAF6	ENSG00000080572	protein_coding	2.72345	1.042	0.277746	3.75163	0.000175687	0.000557194
COL5A3	ENSG00000080573	protein_coding	417.824	0.0380872	0.0838245	0.454368	0.649564	0.734842
SRCAP	ENSG00000080603	protein_coding	8004.78	0.178041	0.0332206	5.35935	8.35212e-08	4.71469e-07
PUM3	ENSG00000080608	protein_coding	1438.71	0.124144	0.0323519	3.8373	0.000124394	0.000406565
CPB2	ENSG00000080618	protein_coding	4.73925	-0.662538	0.143688	-4.61095	4.00827e-06	1.70971e-05
CHRNA3	ENSG00000080644	protein_coding	36.9256	0.476846	0.117007	4.07535	4.59446e-05	0.000162922
KCNN2	ENSG00000080709	protein_coding	2548.21	0.343653	0.113681	3.02296	0.00250319	0.00625838
CNOT4	ENSG00000080802	protein_coding	1219.91	0.138001	0.02885	4.78342	1.7234e-06	7.81056e-06
PSEN1	ENSG00000080815	protein_coding	4395.14	0.0314491	0.0271704	1.15748	0.247077	0.343588
CPOX	ENSG00000080819	protein_coding	814.701	0.223738	0.0302216	7.40324	1.32897e-13	1.80711e-12
CLDND1	ENSG00000080822	protein_coding	2677.18	0.0549534	0.0324393	1.69404	0.0902585	0.147448
MOK	ENSG00000080823	protein_coding	382.12	0.00790476	0.0525755	0.150351	0.880488	0.914985
HSP90AA1	ENSG00000080824	protein_coding	52658.6	0.0414967	0.0430367	0.964217	0.334937	0.438919
RBL1	ENSG00000080839	protein_coding	281.519	0.482064	0.0444501	10.845	2.10524e-27	2.41415e-25
DLGAP4	ENSG00000080845	protein_coding	4793.2	-0.0663174	0.0251785	-2.63389	0.0084412	0.0185674
IGSF9B	ENSG00000080854	protein_coding	156.45	0.0296466	0.0789544	0.37549	0.707296	0.781983
CFHR2	ENSG00000080910	protein_coding	0.0179395	-0.284273	2.89114	-0.0983256	0.921674
CROCCP3	ENSG00000080947	transcribed_unprocessed_pseudogene	212.736	0.12447	0.0676774	1.83917	0.0658899	0.112794
NDC80	ENSG00000080986	protein_coding	269.449	0.473227	0.0715492	6.61401	3.74052e-11	3.49667e-10
AP4E1	ENSG00000081014	protein_coding	471.997	0.322744	0.0369341	8.73835	2.36537e-18	6.99385e-17
RSBN1	ENSG00000081019	protein_coding	1441.13	0.219454	0.0353653	6.20534	5.45785e-10	4.32831e-09
MAGI3	ENSG00000081026	protein_coding	1317.05	0.457143	0.0582182	7.85224	4.08684e-15	6.9914e-14
CXCL2	ENSG00000081041	protein_coding	427.999	0.220711	0.178148	1.23892	0.215377	0.306675
AFP	ENSG00000081051	protein_coding	11.5028	1.08884	0.219669	4.95673	7.16895e-07	3.47871e-06
COL4A4	ENSG00000081052	protein_coding	454.148	0.0946875	0.0901201	1.05068	0.293405	0.394937
TCF7	ENSG00000081059	protein_coding	596.951	0.0881299	0.0848988	1.03806	0.299243	0.401327
OSTM1	ENSG00000081087	protein_coding	1596.91	0.0858329	0.0439862	1.95136	0.051014	0.0904661
CDH7	ENSG00000081138	protein_coding	382.015	0.594836	0.145596	4.08554	4.39753e-05	0.000156427
IMPG2	ENSG00000081148	protein_coding	14.8935	0.0884954	0.0914022	0.968197	0.332946	0.436677
PCNP	ENSG00000081154	protein_coding	5659.36	0.156401	0.0274464	5.69841	1.20929e-08	7.79271e-08
EXD2	ENSG00000081177	protein_coding	2284.91	0.200804	0.0320305	6.26913	3.63073e-10	2.95887e-09
ARG2	ENSG00000081181	protein_coding	6163.73	-0.156677	0.106563	-1.47029	0.141485	0.216002
MEF2C	ENSG00000081189	protein_coding	1038.22	-0.15509	0.0910442	-1.70346	0.088482	0.144969
PTPRC	ENSG00000081237	protein_coding	1094.2	1.02382	0.10646	9.61695	6.7813e-22	3.50352e-20
CACNA1S	ENSG00000081248	protein_coding	18.6278	0.26668	0.346531	0.769569	0.441556	0.546938
PKP1	ENSG00000081277	protein_coding	8339.06	-0.105143	0.119301	-0.881332	0.378138	0.483319
UBA5	ENSG00000081307	protein_coding	2583.37	0.152631	0.0314892	4.8471	1.25279e-06	5.80783e-06
STK17B	ENSG00000081320	protein_coding	2226.3	0.215145	0.0603766	3.56339	0.000366095	0.00108795
CDC14B	ENSG00000081377	protein_coding	1362.45	0.0964446	0.0668174	1.44341	0.148906	0.225595
ZNF510	ENSG00000081386	protein_coding	775.6	0.293254	0.0399024	7.34927	1.99285e-13	2.62935e-12
LRP2	ENSG00000081479	protein_coding	28.5825	-0.16443	0.126036	-1.30463	0.192019	0.278603
ZNF506	ENSG00000081665	protein_coding	1107.09	0.134415	0.0291428	4.6123	3.98235e-06	1.6994e-05
JMJD4	ENSG00000081692	protein_coding	1338.57	-0.248866	0.0459448	-5.41662	6.07357e-08	3.49432e-07
DUSP12	ENSG00000081721	protein_coding	571.816	-0.00997775	0.0315575	-0.316177	0.751868	0.816798
AACS	ENSG00000081760	protein_coding	2677.7	0.0837786	0.0420479	1.99246	0.046321	0.0832157
DELE1	ENSG00000081791	protein_coding	4033.21	0.031994	0.0287175	1.11409	0.265239	0.364074
SLC13A1	ENSG00000081800	protein_coding	0.99123	0.442862	0.288865	1.53311	0.125249	0.194763
CADPS2	ENSG00000081803	protein_coding	3296.58	0.319276	0.0496904	6.42531	1.31601e-10	1.13749e-09
PCDHB4	ENSG00000081818	protein_coding	226.856	0.0448826	0.0996585	0.450364	0.652448	0.736989
PCDHA6	ENSG00000081842	protein_coding	60.3617	1.15094	0.208269	5.52622	3.27201e-08	1.95708e-07
PCDHGA2	ENSG00000081853	protein_coding	274.309	0.593801	0.126174	4.70621	2.52366e-06	1.11472e-05
HSPB11	ENSG00000081870	protein_coding	921.541	-0.152605	0.0422993	-3.60775	0.000308866	0.000932949
PHLPP1	ENSG00000081913	protein_coding	1408.18	0.0963495	0.0422602	2.27991	0.0226131	0.0444611
ATP8B1	ENSG00000081923	protein_coding	6052.23	0.132598	0.0604313	2.19419	0.0282214	0.0539348
IL12RB2	ENSG00000081985	protein_coding	10.3746	0.491795	0.10282	4.78308	1.72632e-06	7.82135e-06
SMARCD3	ENSG00000082014	protein_coding	1145.5	-0.610607	0.0683518	-8.9333	4.13491e-19	1.36927e-17
WDR70	ENSG00000082068	protein_coding	1361.2	0.0555989	0.0270447	2.05582	0.0398	0.0729358
FYB1	ENSG00000082074	protein_coding	491.783	0.877696	0.0958981	9.15238	5.56922e-20	2.11625e-18
MPP4	ENSG00000082126	protein_coding	6.21426	0.192572	0.0987006	1.95107	0.0510482	0.0905184
STRADB	ENSG00000082146	protein_coding	1068.32	0.137573	0.0504488	2.72699	0.00639153	0.0144996
BZW1	ENSG00000082153	protein_coding	6059.07	0.194737	0.0386446	5.03918	4.67526e-07	2.33582e-06
PGR	ENSG00000082175	protein_coding	462.287	-0.0339312	0.102176	-0.332087	0.739824	0.807208
C1QTNF3	ENSG00000082196	protein_coding	455.583	0.303369	0.13507	2.24601	0.0247031	0.0480159
ME2	ENSG00000082212	protein_coding	2028.12	0.248548	0.0412465	6.02591	1.68156e-09	1.23897e-08
C5orf22	ENSG00000082213	protein_coding	1336.37	0.301073	0.0357585	8.41962	3.77693e-17	9.17406e-16
CCNT2	ENSG00000082258	protein_coding	1863.83	0.225016	0.0412745	5.4517	4.98896e-08	2.90621e-07
FAM135A	ENSG00000082269	protein_coding	2614.27	0.0520516	0.0951198	0.547222	0.584226	0.678755
COL19A1	ENSG00000082293	protein_coding	12.5731	-0.0407114	0.20119	-0.202354	0.83964	0.884911
EPB41L3	ENSG00000082397	protein_coding	733.178	-0.0798752	0.0867153	-0.92112	0.356988	0.461552
COBLL1	ENSG00000082438	protein_coding	6633.7	0.247035	0.0613198	4.02863	5.61021e-05	0.000195233
DLG3	ENSG00000082458	protein_coding	3554.85	0.090691	0.0264582	3.42771	0.000608687	0.00173214
KCNK2	ENSG00000082482	protein_coding	43.6402	0.364073	0.139176	2.61592	0.00889886	0.0194534
SERTAD4	ENSG00000082497	protein_coding	360.096	0.0874764	0.0892825	0.979771	0.327199	0.430807
TRAF5	ENSG00000082512	protein_coding	564.541	0.154993	0.0704493	2.20006	0.0278028	0.0532506
MRPL22	ENSG00000082515	protein_coding	1034.41	-0.111287	0.0368705	-3.01834	0.00254167	0.00634464
GEMIN5	ENSG00000082516	protein_coding	1383.08	0.249863	0.0320047	7.80707	5.85336e-15	9.80226e-14
OPRK1	ENSG00000082556	protein_coding	569.822	0.664487	0.156783	4.23827	2.25252e-05	8.44395e-05
NFE2L1	ENSG00000082641	protein_coding	17283.1	-0.0411713	0.0330838	-1.24446	0.213332	0.304124
SEMA5B	ENSG00000082684	protein_coding	64.0359	0.412916	0.0986324	4.18641	2.83401e-05	0.000104385
GSK3B	ENSG00000082701	protein_coding	3523.28	0.431356	0.0383292	11.254	2.21367e-29	3.24043e-27
ITGB5	ENSG00000082781	protein_coding	8460.72	-0.0420235	0.0348806	-1.20478	0.228287	0.3216
ERC1	ENSG00000082805	protein_coding	2703.61	0.173091	0.0483534	3.57971	0.000343973	0.00102743
XPO1	ENSG00000082898	protein_coding	6719.21	0.369419	0.0318266	11.6072	3.78678e-31	6.36261e-29
LINC01587	ENSG00000082929	lncRNA	3.97146	-0.38493	0.190341	-2.02232	0.0431429	0.0782971
RNF13	ENSG00000082996	protein_coding	3809.06	0.135769	0.0385481	3.52205	0.000428216	0.0012549
TRPM3	ENSG00000083067	protein_coding	32.8461	0.0454956	0.123249	0.369135	0.712027	0.785618
PALB2	ENSG00000083093	protein_coding	466.246	0.308145	0.0315805	9.75743	1.71439e-22	9.65782e-21
DOP1A	ENSG00000083097	protein_coding	983.544	0.221073	0.0560401	3.94491	7.98312e-05	0.000269887
LYRM2	ENSG00000083099	protein_coding	1952.86	-0.0556912	0.0375121	-1.48462	0.137645	0.211091
BCKDHB	ENSG00000083123	protein_coding	1762.29	0.207555	0.047903	4.33282	1.47212e-05	5.70956e-05
KAT6A	ENSG00000083168	protein_coding	3068.17	0.441097	0.0588111	7.50024	6.37e-14	9.11736e-13
TUT7	ENSG00000083223	protein_coding	7080.49	0.539841	0.0598938	9.0133	1.99944e-19	7.01802e-18
ULK2	ENSG00000083290	protein_coding	1657.08	0.20977	0.0363784	5.76635	8.10082e-09	5.37343e-08
GRHL2	ENSG00000083307	protein_coding	8820.61	0.243429	0.0463179	5.25563	1.47523e-07	7.98685e-07
TNPO1	ENSG00000083312	protein_coding	6276.29	0.33259	0.0413044	8.05219	8.13286e-16	1.55514e-14
PLOD1	ENSG00000083444	protein_coding	7602.79	-0.211927	0.039007	-5.43303	5.54041e-08	3.20091e-07
P2RX5	ENSG00000083454	protein_coding	94.2805	0.158112	0.104521	1.51273	0.130349	0.201478
ITGAE	ENSG00000083457	protein_coding	688.537	-0.185182	0.0431144	-4.29514	1.74583e-05	6.68262e-05
DIS3	ENSG00000083520	protein_coding	1980.26	0.107978	0.0369157	2.92499	0.00344472	0.00833937
PIBF1	ENSG00000083535	protein_coding	937.295	-0.00246453	0.0413125	-0.0596557	0.95243	0.966079
TDRD3	ENSG00000083544	protein_coding	1053.98	-0.0785212	0.0370271	-2.12064	0.0339519	0.0634832
AC000061.1	ENSG00000083622	lncRNA	1.42495	0.178817	0.215098	0.83133	0.405787	0.511253
NUFIP1	ENSG00000083635	protein_coding	426.682	-0.0315329	0.04106	-0.767973	0.442503	0.547884
PDS5B	ENSG00000083642	protein_coding	2540.22	0.365368	0.0522864	6.98784	2.7916e-12	3.12694e-11
OXCT1	ENSG00000083720	protein_coding	3343.8	0.381361	0.0584599	6.52346	6.8706e-11	6.17188e-10
RRAGB	ENSG00000083750	protein_coding	922.061	-0.0062664	0.0438186	-0.143008	0.886284	0.919006
EPYC	ENSG00000083782	protein_coding	4.16627	0.269452	0.198345	1.3585	0.174305	0.25707
CYLD	ENSG00000083799	protein_coding	2310.53	0.191818	0.0397298	4.82808	1.37857e-06	6.34222e-06
SLC27A5	ENSG00000083807	protein_coding	678.43	-0.498676	0.0705119	-7.07223	1.52462e-12	1.7752e-11
ZNF324	ENSG00000083812	protein_coding	551.825	-0.0629162	0.0284368	-2.21249	0.0269327	0.0517895
ZNF671	ENSG00000083814	protein_coding	368.606	-0.293142	0.0712731	-4.11295	3.90642e-05	0.000140196
ZNF416	ENSG00000083817	protein_coding	293.879	0.0172844	0.0291449	0.593049	0.553148	0.650708
ZNF586	ENSG00000083828	protein_coding	525.22	-0.0439412	0.0336577	-1.30553	0.191711	0.27824
ZNF446	ENSG00000083838	protein_coding	939.558	-0.242148	0.0389149	-6.22249	4.89323e-10	3.90862e-09
ZNF264	ENSG00000083844	protein_coding	1973.5	0.199681	0.034031	5.86762	4.42082e-09	3.0475e-08
RPS5	ENSG00000083845	protein_coding	47470.7	-0.32576	0.0583634	-5.58158	2.3835e-08	1.46207e-07
FAT1	ENSG00000083857	protein_coding	12914.2	0.686908	0.0788468	8.71194	2.98725e-18	8.6995e-17
YTHDC1	ENSG00000083896	protein_coding	4325.19	0.107906	0.0218335	4.94222	7.72368e-07	3.72265e-06
CHMP2B	ENSG00000083937	protein_coding	3106.44	0.128013	0.0407446	3.14184	0.00167887	0.00435494
SMAP2	ENSG00000084070	protein_coding	3002.67	0.157056	0.0327623	4.79382	1.63639e-06	7.44591e-06
PPIE	ENSG00000084072	protein_coding	2532.18	-0.261952	0.0340624	-7.69034	1.46743e-14	2.31087e-13
ZMPSTE24	ENSG00000084073	protein_coding	6158.51	0.254701	0.0514195	4.95339	7.29321e-07	3.53501e-06
STARD7	ENSG00000084090	protein_coding	7745.44	0.0797446	0.0252974	3.15228	0.00162	0.00421695
NOA1	ENSG00000084092	protein_coding	2165.47	0.188674	0.0382008	4.939	7.85239e-07	3.77856e-06
REST	ENSG00000084093	protein_coding	2301.59	0.335482	0.0376745	8.90474	5.351e-19	1.73773e-17
HAL	ENSG00000084110	protein_coding	11.5673	0.0753308	0.091109	0.826821	0.408339	0.51388
SSH1	ENSG00000084112	protein_coding	1951.52	0.30672	0.0417153	7.35272	1.9422e-13	2.5669e-12
GSTP1	ENSG00000084207	protein_coding	4764.58	-1.01411	0.093614	-10.8329	2.40525e-27	2.72583e-25
APLP2	ENSG00000084234	protein_coding	61213.8	0.0720118	0.0448698	1.6049	0.108515	0.172369
FAM234B	ENSG00000084444	protein_coding	2167.42	0.134618	0.0770523	1.7471	0.0806204	0.133905
SLCO1A2	ENSG00000084453	protein_coding	395.921	0.64817	0.19809	3.27211	0.00106749	0.00289213
WBP11	ENSG00000084463	protein_coding	5867.63	-0.0451991	0.0492559	-0.917637	0.358809	0.463457
EIF3I	ENSG00000084623	protein_coding	14070.8	-0.214878	0.0402977	-5.33226	9.69976e-08	5.42e-07
NKAIN1	ENSG00000084628	protein_coding	1513.3	0.451495	0.16587	2.72199	0.00648906	0.0147008
COL16A1	ENSG00000084636	protein_coding	3914.93	-0.206696	0.0762493	-2.71079	0.00671237	0.0151518
TXLNA	ENSG00000084652	protein_coding	4888.4	0.000730203	0.0220973	0.0330449	0.973639	0.981292
APOB	ENSG00000084674	protein_coding	33.5004	-0.280009	0.14909	-1.87811	0.0603655	0.104611
NCOA1	ENSG00000084676	protein_coding	4099.45	0.31437	0.0499904	6.2886	3.20344e-10	2.62671e-09
AGBL5	ENSG00000084693	protein_coding	2666.99	0.00636788	0.0274038	0.232372	0.816249	0.8672
EFR3B	ENSG00000084710	protein_coding	101.534	0.286929	0.0713536	4.02123	5.78944e-05	0.000201
KIF3C	ENSG00000084731	protein_coding	532.203	0.221589	0.0605525	3.65946	0.000252749	0.000776923
RAB10	ENSG00000084733	protein_coding	7597.42	0.261553	0.0346499	7.54844	4.40495e-14	6.4726e-13
GCKR	ENSG00000084734	protein_coding	17.1385	0.128329	0.127476	1.0067	0.314081	0.417028
HADHA	ENSG00000084754	protein_coding	12100.2	-0.0846699	0.0239793	-3.53097	0.000414045	0.00121577
MAPRE3	ENSG00000084764	protein_coding	1370.25	-0.157056	0.0427119	-3.67711	0.000235892	0.00072876
CAD	ENSG00000084774	protein_coding	2285.95	0.332772	0.0364512	9.12924	6.89819e-20	2.58315e-18
CD59	ENSG00000085063	protein_coding	12291.7	-0.295757	0.0402773	-7.34302	2.08824e-13	2.74209e-12
CD82	ENSG00000085117	protein_coding	3233.06	-0.0350737	0.0543784	-0.644993	0.518932	0.619056
BCORL1	ENSG00000085185	protein_coding	940.368	0.194299	0.0478928	4.05694	4.9719e-05	0.000174879
ATRX	ENSG00000085224	protein_coding	4679.5	0.465369	0.0482336	9.64824	5.00077e-22	2.6329e-20
AK6	ENSG00000085231	protein_coding	1023.47	-0.157524	0.0392712	-4.01117	6.04191e-05	0.000209108
FCN1	ENSG00000085265	protein_coding	132.428	0.218622	0.123352	1.77235	0.0763371	0.127774
MYNN	ENSG00000085274	protein_coding	869.912	0.227966	0.0288731	7.89545	2.89271e-15	5.06978e-14
MECOM	ENSG00000085276	protein_coding	603.153	0.200966	0.0850042	2.36419	0.0180696	0.0364527
SCAMP1	ENSG00000085365	protein_coding	4489.74	0.2092	0.0452074	4.62757	3.69983e-06	1.58937e-05
PREP	ENSG00000085377	protein_coding	2307.63	0.0713845	0.0465083	1.53488	0.124814	0.194219
HACE1	ENSG00000085382	protein_coding	571.19	0.300694	0.0508479	5.9136	3.34714e-09	2.34449e-08
SEH1L	ENSG00000085415	protein_coding	2059.52	0.134956	0.0364801	3.69945	0.000216066	0.000672346
WDR47	ENSG00000085433	protein_coding	642.905	0.291499	0.0421554	6.91486	4.68324e-12	5.06249e-11
WDFY1	ENSG00000085449	protein_coding	2917.23	0.359182	0.0441401	8.13733	4.04084e-16	8.14596e-15
OVGP1	ENSG00000085465	protein_coding	457.203	-0.364637	0.0875976	-4.16264	3.14586e-05	0.000114951
SLC25A24	ENSG00000085491	protein_coding	1036.6	0.381717	0.054678	6.98119	2.92699e-12	3.27012e-11
MAP3K4	ENSG00000085511	protein_coding	2006.66	-0.0185761	0.03264	-0.569122	0.569273	0.665142
PILRA	ENSG00000085514	protein_coding	180.776	0.208365	0.0648102	3.215	0.00130443	0.00346769
IGSF9	ENSG00000085552	protein_coding	1250.37	0.119941	0.0507317	2.36422	0.0180679	0.0364518
ABCB1	ENSG00000085563	protein_coding	534.564	0.308632	0.0818163	3.77226	0.000161778	0.000516985
ZNF213	ENSG00000085644	protein_coding	1562.46	-0.00853011	0.0358573	-0.23789	0.811966	0.863825
AKR1B1	ENSG00000085662	protein_coding	1172.32	-0.307543	0.0756559	-4.06502	4.80291e-05	0.000169428
CPNE3	ENSG00000085719	protein_coding	9007.12	0.415931	0.0484834	8.57885	9.58266e-18	2.56455e-16
RRN3	ENSG00000085721	protein_coding	2904.5	0.170513	0.0318457	5.35437	8.5856e-08	4.83659e-07
CTTN	ENSG00000085733	protein_coding	13684.3	-0.0501707	0.0261979	-1.91507	0.0554838	0.097334
WNT11	ENSG00000085741	protein_coding	332.908	0.197734	0.128075	1.54389	0.122615	0.191319
MTIF2	ENSG00000085760	protein_coding	1800.75	0.0943151	0.0284939	3.31001	0.000932911	0.00255727
DDHD2	ENSG00000085788	protein_coding	2313.28	0.120798	0.0505311	2.39056	0.0168225	0.0342071
TTC39A	ENSG00000085831	protein_coding	3786.07	-0.106269	0.0561205	-1.89358	0.0582807	0.101581
EPS15	ENSG00000085832	protein_coding	5658.03	0.194432	0.0335371	5.79753	6.72985e-09	4.51598e-08
ORC1	ENSG00000085840	protein_coding	74.4209	1.07039	0.0661014	16.1932	5.63279e-59	2.31573e-56
MGST2	ENSG00000085871	protein_coding	4422.36	-0.286249	0.0457846	-6.25209	4.05002e-10	3.27776e-09
CHERP	ENSG00000085872	protein_coding	2855.87	0.120097	0.0296429	4.05146	5.08992e-05	0.000178705
ATG16L1	ENSG00000085978	protein_coding	2165.92	0.0705142	0.0267693	2.63414	0.00843506	0.0185597
USP40	ENSG00000085982	protein_coding	3160.25	0.0316023	0.0325805	0.969976	0.332058	0.435809
POMGNT1	ENSG00000085998	protein_coding	6578.78	-0.0806122	0.0378348	-2.13064	0.0331189	0.062109
RAD54L	ENSG00000085999	protein_coding	79.8355	1.46444	0.0838545	17.4641	2.6897e-68	1.52858e-65
MAST2	ENSG00000086015	protein_coding	4559.54	-0.00536571	0.0496157	-0.108146	0.91388	0.938819
DNAJA1	ENSG00000086061	protein_coding	10108.7	-0.00855632	0.0379781	-0.225296	0.821749	0.871043
B4GALT1	ENSG00000086062	protein_coding	7726.17	0.0248109	0.0485941	0.510574	0.609649	0.700642
CHMP5	ENSG00000086065	protein_coding	4393.83	0.0357532	0.0308116	1.16038	0.245894	0.342274
NFX1	ENSG00000086102	protein_coding	2783.76	0.154991	0.0270396	5.732	9.9252e-09	6.48014e-08
AQP6	ENSG00000086159	protein_coding	9.20637	0.255174	0.132978	1.91893	0.0549937	0.0965839
DIMT1	ENSG00000086189	protein_coding	1512.41	0.0248438	0.0321784	0.772066	0.440075	0.545559
IPO11	ENSG00000086200	protein_coding	1050.69	0.253672	0.0379794	6.6792	2.40257e-11	2.31482e-10
FOLH1	ENSG00000086205	protein_coding	27722.7	0.257088	0.11098	2.31653	0.0205296	0.0408341
EIF2AK1	ENSG00000086232	protein_coding	13785.5	0.154487	0.0353828	4.36615	1.26458e-05	4.95786e-05
NME8	ENSG00000086288	protein_coding	12.1614	0.222507	0.1044	2.13129	0.0330651	0.0620202
EPDR1	ENSG00000086289	protein_coding	2675.27	0.00502528	0.0605426	0.083004	0.933848	0.952657
SNX10	ENSG00000086300	protein_coding	375.573	0.460423	0.0725163	6.34924	2.16384e-10	1.81234e-09
SEPHS1	ENSG00000086475	protein_coding	2909.44	0.00828371	0.0231804	0.357358	0.720824	0.792527
MRPL28	ENSG00000086504	protein_coding	3292.33	-0.494721	0.0585142	-8.45471	2.79773e-17	6.97088e-16
HBQ1	ENSG00000086506	protein_coding	6.72262	-0.120469	0.180297	-0.668173	0.504023	0.605156
ITPKC	ENSG00000086544	protein_coding	3153.84	-0.366398	0.061849	-5.92407	3.14075e-09	2.20962e-08
CEACAM6	ENSG00000086548	protein_coding	221.257	-0.0111375	0.148929	-0.0747837	0.940387	0.957432
FAT2	ENSG00000086570	protein_coding	434.648	-0.338285	0.133285	-2.53805	0.0111471	0.0237881
RBM22	ENSG00000086589	protein_coding	2245.14	-0.040952	0.0196528	-2.08377	0.0371809	0.0687228
TMED2	ENSG00000086598	protein_coding	22476	0.117774	0.0371725	3.16832	0.00153323	0.00401162
ERO1B	ENSG00000086619	protein_coding	1591.2	0.680561	0.0739757	9.1998	3.58612e-20	1.40982e-18
ZFAND6	ENSG00000086666	protein_coding	3286.02	-0.0136338	0.0234315	-0.581858	0.560662	0.657107
HSD17B2	ENSG00000086696	protein_coding	39.3892	-0.415388	0.151208	-2.74712	0.00601206	0.0137306
TXLNG	ENSG00000086712	protein_coding	1005.47	0.207239	0.0353661	5.85983	4.6333e-09	3.18488e-08
PPEF1	ENSG00000086717	protein_coding	45.4654	0.279319	0.106038	2.63413	0.00843538	0.0185597
LAT2	ENSG00000086730	protein_coding	951.311	-0.207582	0.0927271	-2.23864	0.0251795	0.0487896
HUWE1	ENSG00000086758	protein_coding	13757.4	0.331999	0.04005	8.28961	1.13621e-16	2.54544e-15
ZW10	ENSG00000086827	protein_coding	907.333	0.234095	0.0317902	7.36374	1.78828e-13	2.38139e-12
ALG9	ENSG00000086848	protein_coding	540.15	0.0500624	0.0276421	1.81109	0.0701268	0.118909
MYBPC2	ENSG00000086967	protein_coding	37.0992	-0.163618	0.17643	-0.927383	0.353728	0.458356
NOX4	ENSG00000086991	protein_coding	124.59	0.785859	0.11511	6.82702	8.66951e-12	8.94137e-11
ACOX3	ENSG00000087008	protein_coding	1848.42	-0.0647429	0.0507775	-1.27503	0.202298	0.291046
MTMR2	ENSG00000087053	protein_coding	2607.25	0.181523	0.0466833	3.88839	0.00010091	0.000335025
PPP1R15A	ENSG00000087074	protein_coding	4996.77	-0.113613	0.0845362	-1.34396	0.178961	0.262774
HSD17B14	ENSG00000087076	protein_coding	850.589	-0.63887	0.0851957	-7.49885	6.43794e-14	9.19756e-13
TRIP6	ENSG00000087077	protein_coding	1994.73	-0.648409	0.0755589	-8.58151	9.3634e-18	2.51108e-16
ACHE	ENSG00000087085	protein_coding	402.421	-0.287838	0.109104	-2.63821	0.00833456	0.0183589
FTL	ENSG00000087086	protein_coding	75356.7	-0.202386	0.0481886	-4.19986	2.67077e-05	9.8824e-05
SRRT	ENSG00000087087	protein_coding	6593.47	-0.0742393	0.0321412	-2.30978	0.0209001	0.0414686
BAX	ENSG00000087088	protein_coding	2681.69	-0.206932	0.0519487	-3.98339	6.79383e-05	0.000233024
NLK	ENSG00000087095	protein_coding	1423.39	0.169469	0.0285999	5.92551	3.11334e-09	2.19233e-08
PIGS	ENSG00000087111	protein_coding	3423.65	0.110842	0.0386872	2.86508	0.00416899	0.00989988
ADAMTS2	ENSG00000087116	protein_coding	729.121	0.697369	0.0957156	7.28585	3.19657e-13	4.07964e-12
TMPRSS11E	ENSG00000087128	protein_coding	116.409	-0.337736	0.150702	-2.24109	0.0250202	0.048515
ATXN7L3	ENSG00000087152	protein_coding	3130.17	0.125956	0.0301194	4.1819	2.89087e-05	0.000106361
PGS1	ENSG00000087157	protein_coding	1026.65	-0.00705627	0.0246237	-0.286565	0.774446	0.834848
PSMC5	ENSG00000087191	protein_coding	8140.69	-0.355785	0.0393595	-9.03936	1.57596e-19	5.62873e-18
UIMC1	ENSG00000087206	protein_coding	1046.86	0.0753439	0.0241932	3.11426	0.00184407	0.00474146
CETP	ENSG00000087237	protein_coding	47.185	0.109441	0.0979087	1.11778	0.26366	0.362332
MMP2	ENSG00000087245	protein_coding	5380.09	0.0105914	0.08616	0.122927	0.902165	0.930332
MT3	ENSG00000087250	protein_coding	39.2232	-0.996976	0.127976	-7.79034	6.68271e-15	1.11124e-13
LPCAT2	ENSG00000087253	protein_coding	709.784	0.121591	0.0717857	1.6938	0.0903037	0.147503
GNAO1	ENSG00000087258	protein_coding	442.514	-0.462206	0.0967625	-4.77671	1.78191e-06	8.06061e-06
OGFOD1	ENSG00000087263	protein_coding	1607.41	0.024276	0.0290798	0.834805	0.403827	0.509231
SH3BP2	ENSG00000087266	protein_coding	1631.89	0.18329	0.0400907	4.57187	4.83395e-06	2.03428e-05
NOP14	ENSG00000087269	protein_coding	2474.69	0.179635	0.0320302	5.60831	2.04309e-08	1.26754e-07
ADD1	ENSG00000087274	protein_coding	14382.6	-0.0840474	0.0216684	-3.87881	0.00010497	0.000347396
L2HGDH	ENSG00000087299	protein_coding	632.772	0.445105	0.0434021	10.2554	1.11945e-24	8.84687e-23
TXNDC16	ENSG00000087301	protein_coding	4370.87	0.173787	0.0626717	2.77298	0.0055546	0.0127963
RTRAF	ENSG00000087302	protein_coding	6583.02	-0.188732	0.0330523	-5.71009	1.12917e-08	7.31055e-08
NID2	ENSG00000087303	protein_coding	357.384	0.256757	0.0969206	2.64915	0.00806944	0.0178543
GMCL1	ENSG00000087338	protein_coding	2061.97	0.299472	0.0357602	8.37444	5.54873e-17	1.3091e-15
SF3B2	ENSG00000087365	protein_coding	11967.9	0.0119148	0.023122	0.515302	0.606342	0.697966
KLHL42	ENSG00000087448	protein_coding	1776.2	0.114179	0.0392377	2.90993	0.00361514	0.0087065
GNAS	ENSG00000087460	protein_coding	53125	-0.0610842	0.0386209	-1.58163	0.113733	0.179587
DNM1L	ENSG00000087470	protein_coding	3911	0.0890714	0.0295857	3.01062	0.00260713	0.0064918
PTHLH	ENSG00000087494	protein_coding	85.6886	0.114671	0.0949857	1.20725	0.227337	0.320531
PHACTR3	ENSG00000087495	protein_coding	11.0776	-0.382138	0.130275	-2.93333	0.00335348	0.00813427
ERGIC2	ENSG00000087502	protein_coding	2884.21	-0.0111017	0.03558	-0.31202	0.755025	0.819283
TFAP2C	ENSG00000087510	protein_coding	1293.86	-0.0325742	0.0452335	-0.720135	0.471442	0.575033
AURKA	ENSG00000087586	protein_coding	213.589	1.17896	0.0681682	17.2949	5.14137e-67	2.8384e-64
CASS4	ENSG00000087589	protein_coding	71.7819	0.613883	0.0760937	8.06746	7.17771e-16	1.38622e-14
PIR	ENSG00000087842	protein_coding	581.154	0.0600313	0.0561858	1.06844	0.285321	0.385904
AAMDC	ENSG00000087884	protein_coding	1081.72	-0.583018	0.0584699	-9.97125	2.03643e-23	1.30945e-21
RFX2	ENSG00000087903	protein_coding	404.081	-0.206863	0.0634678	-3.25934	0.00111672	0.00301262
METTL2A	ENSG00000087995	protein_coding	797.389	0.151523	0.0226057	6.70287	2.04364e-11	1.99134e-10
SULT2B1	ENSG00000088002	protein_coding	1963.64	-0.337482	0.0987815	-3.41645	0.000634428	0.00179879
ALG6	ENSG00000088035	protein_coding	945.948	0.100048	0.043814	2.28346	0.0224033	0.0440867
CNOT3	ENSG00000088038	protein_coding	3179.24	0.0232812	0.0257132	0.90542	0.365243	0.469883
GP6	ENSG00000088053	protein_coding	25.0382	-0.102166	0.0923577	-1.1062	0.268641	0.367739
PTPN4	ENSG00000088179	protein_coding	958.769	0.26964	0.0428159	6.29767	3.0216e-10	2.48499e-09
DDX18	ENSG00000088205	protein_coding	3062.57	0.217316	0.0336234	6.46324	1.02488e-10	8.98714e-10
KHSRP	ENSG00000088247	protein_coding	8485.53	0.105142	0.0272185	3.8629	0.00011205	0.00036931
GNA11	ENSG00000088256	protein_coding	5842.76	-0.100183	0.0297852	-3.36353	0.000769533	0.00214781
ASAP3	ENSG00000088280	protein_coding	3193.78	-0.0557852	0.0505226	-1.10416	0.269523	0.368737
EDEM2	ENSG00000088298	protein_coding	1963.81	-0.119343	0.0406535	-2.93561	0.00332892	0.00808078
DNMT3B	ENSG00000088305	protein_coding	122.974	0.72612	0.0793478	9.15111	5.63511e-20	2.13918e-18
REM1	ENSG00000088320	protein_coding	85.2522	-0.213291	0.0826943	-2.57928	0.00990078	0.0213907
TPX2	ENSG00000088325	protein_coding	547.408	1.70533	0.0801938	21.2651	2.39083e-100	4.61968e-97
FER1L4	ENSG00000088340	transcribed_unitary_pseudogene	101.821	-0.112521	0.105357	-1.068	0.285522	0.386048
PDRG1	ENSG00000088356	protein_coding	1189.53	-0.223026	0.042409	-5.25894	1.44886e-07	7.85623e-07
EPB41L1	ENSG00000088367	protein_coding	2526.42	-0.077326	0.0395682	-1.95424	0.0506724	0.0899428
SLC15A1	ENSG00000088386	protein_coding	142.906	-1.11765	0.158891	-7.03409	2.00564e-12	2.29043e-11
DOCK9	ENSG00000088387	protein_coding	2555.63	0.285438	0.0547463	5.21382	1.84988e-07	9.83373e-07
ANKRD10	ENSG00000088448	protein_coding	4445.74	-0.169575	0.0514995	-3.29275	0.000992122	0.00270423
TGDS	ENSG00000088451	protein_coding	492.338	0.0699156	0.0380365	1.83812	0.0660449	0.113034
DOCK3	ENSG00000088538	protein_coding	172.022	0.0741581	0.0940957	0.788114	0.43063	0.536224
C3orf18	ENSG00000088543	protein_coding	411.003	-0.22918	0.0555181	-4.12802	3.65893e-05	0.000131989
COQ9	ENSG00000088682	protein_coding	2811.49	-0.281041	0.0363039	-7.74133	9.83808e-15	1.60081e-13
TMEM40	ENSG00000088726	protein_coding	76.9915	-0.796481	0.14605	-5.45347	4.93967e-08	2.88011e-07
KIF9	ENSG00000088727	protein_coding	542.82	-0.0941382	0.0520489	-1.80865	0.0705055	0.119436
ARHGAP28	ENSG00000088756	protein_coding	1216.19	0.43708	0.104138	4.19712	2.70331e-05	9.99517e-05
CRLS1	ENSG00000088766	protein_coding	4164.14	-0.182579	0.0598355	-3.05135	0.00227818	0.0057475
DEFB127	ENSG00000088782	protein_coding	0.0315533	-0.226655	1.96975	-0.115068	0.908391
PPP1R13B	ENSG00000088808	protein_coding	3763.53	-0.0515713	0.0332248	-1.55219	0.120616	0.188585
ATRN	ENSG00000088812	protein_coding	4044.35	0.332774	0.0377196	8.82233	1.12106e-18	3.47419e-17
SMOX	ENSG00000088826	protein_coding	2334.16	-0.390973	0.079988	-4.88789	1.01921e-06	4.80683e-06
SIGLEC1	ENSG00000088827	protein_coding	205.272	0.752998	0.0991846	7.59189	3.15284e-14	4.72804e-13
FKBP1A	ENSG00000088832	protein_coding	11300.7	-0.0827041	0.0548622	-1.50749	0.131686	0.203235
NSFL1C	ENSG00000088833	protein_coding	4018.79	-0.184169	0.0246819	-7.46172	8.54027e-14	1.19796e-12
SLC4A11	ENSG00000088836	protein_coding	234.243	-0.317359	0.0879002	-3.61045	0.000305668	0.000924083
C20orf194	ENSG00000088854	protein_coding	1008.13	-0.108134	0.0599913	-1.80249	0.0714676	0.120864
ZNF343	ENSG00000088876	protein_coding	608.933	-0.0227709	0.0263006	-0.865795	0.386603	0.491763
EBF4	ENSG00000088881	protein_coding	2052.11	-0.608475	0.0652695	-9.3225	1.13629e-20	4.84145e-19
CPXM1	ENSG00000088882	protein_coding	473.304	-0.72992	0.111405	-6.55192	5.68008e-11	5.16364e-10
MAVS	ENSG00000088888	protein_coding	6360.87	0.188134	0.0384289	4.89564	9.79869e-07	4.64057e-06
LZTS3	ENSG00000088899	protein_coding	1144.89	-0.0844015	0.0627898	-1.34419	0.178887	0.262705
F11	ENSG00000088926	protein_coding	1.26769	-0.400931	0.173124	-2.31587	0.0205656	0.0408888
XRN2	ENSG00000088930	protein_coding	4293.7	0.340222	0.0339531	10.0204	1.24062e-23	8.29476e-22
KIZ	ENSG00000088970	protein_coding	1162.81	-0.143653	0.0320435	-4.48307	7.35769e-06	2.99966e-05
DYNLL1	ENSG00000088986	protein_coding	6978.04	-0.132056	0.0416664	-3.16937	0.00152771	0.00399827
TESC	ENSG00000088992	protein_coding	1288.58	-0.321151	0.100266	-3.20299	0.00136008	0.00360224
SNX5	ENSG00000089006	protein_coding	3442.94	0.0825741	0.02567	3.21676	0.00129648	0.00344796
RPL6	ENSG00000089009	protein_coding	48626.3	-0.234255	0.0512192	-4.57358	4.79454e-06	2.01901e-05
SIRPG	ENSG00000089012	protein_coding	62.5887	0.591517	0.116816	5.06368	4.1123e-07	2.07657e-06
MAPKAPK5	ENSG00000089022	protein_coding	2033.16	0.0865436	0.0269146	3.21549	0.00130222	0.00346252
P2RX7	ENSG00000089041	protein_coding	179.866	0.445363	0.0676854	6.57989	4.70803e-11	4.33918e-10
ESF1	ENSG00000089048	protein_coding	886.418	0.275777	0.0373985	7.374	1.65582e-13	2.21569e-12
RBBP9	ENSG00000089050	protein_coding	1367.19	0.161864	0.040752	3.97194	7.12892e-05	0.000243372
ANAPC5	ENSG00000089053	protein_coding	7608.58	0.0108267	0.0347524	0.311537	0.755392	0.819612
SLC23A2	ENSG00000089057	protein_coding	2885.22	0.260335	0.0475056	5.48009	4.25112e-08	2.49939e-07
SLC8B1	ENSG00000089060	protein_coding	2003.99	-0.248274	0.0378539	-6.55874	5.42642e-11	4.94818e-10
TMEM230	ENSG00000089063	protein_coding	7157.87	-0.118819	0.0320937	-3.70226	0.000213686	0.000665477
DZANK1	ENSG00000089091	protein_coding	224.901	0.191143	0.0483077	3.95679	7.59647e-05	0.000258082
KDM2B	ENSG00000089094	protein_coding	997.967	0.259986	0.0388516	6.69176	2.20503e-11	2.13781e-10
CFAP61	ENSG00000089101	protein_coding	27.0441	0.219475	0.112399	1.95263	0.0508633	0.0902444
LHX5	ENSG00000089116	protein_coding	0.863766	0.576963	0.251696	2.2923	0.0218883	0.0432162
TASP1	ENSG00000089123	protein_coding	485.479	0.164282	0.027937	5.88045	4.09153e-09	2.83975e-08
OAS1	ENSG00000089127	protein_coding	1188.79	0.512184	0.102076	5.01765	5.23067e-07	2.59419e-06
GCN1	ENSG00000089154	protein_coding	6749.19	0.293917	0.0360632	8.15004	3.63809e-16	7.39969e-15
RPLP0	ENSG00000089157	protein_coding	102019	-0.218641	0.0573583	-3.81185	0.000137932	0.000446806
PXN	ENSG00000089159	protein_coding	7254.97	-0.102423	0.042985	-2.38277	0.0171828	0.0348463
SIRT4	ENSG00000089163	protein_coding	82.1164	-0.158674	0.056349	-2.81591	0.00486399	0.0113611
RPH3A	ENSG00000089169	protein_coding	5.51768	0.441028	0.152484	2.89229	0.00382443	0.0091548
KIF16B	ENSG00000089177	protein_coding	1350.87	0.237397	0.065275	3.63688	0.000275961	0.000841316
TRMT6	ENSG00000089195	protein_coding	790.207	0.155011	0.0341503	4.53907	5.65021e-06	2.34914e-05
CHGB	ENSG00000089199	protein_coding	389.246	0.0562684	0.156386	0.359805	0.718993	0.790956
PEBP1	ENSG00000089220	protein_coding	26908.9	-0.286413	0.0394562	-7.25901	3.89942e-13	4.93752e-12
TBX5	ENSG00000089225	protein_coding	135.681	-0.738148	0.140143	-5.26711	1.38591e-07	7.54877e-07
BRAP	ENSG00000089234	protein_coding	1346.9	-0.0407569	0.022236	-1.83292	0.0668143	0.114143
ERP29	ENSG00000089248	protein_coding	15342	-0.415474	0.0507838	-8.18122	2.80973e-16	5.83461e-15
NOS1	ENSG00000089250	protein_coding	175.738	-0.471137	0.137182	-3.43441	0.00059385	0.0016928
FUS	ENSG00000089280	protein_coding	12064.6	0.0634297	0.036422	1.74152	0.0815921	0.13524
IGBP1	ENSG00000089289	protein_coding	4752.33	-0.182017	0.0357567	-5.09043	3.57251e-07	1.82113e-06
FXYD5	ENSG00000089327	protein_coding	1365.26	-0.277718	0.0726429	-3.82305	0.00013181	0.000428267
ZNF302	ENSG00000089335	protein_coding	1601.36	0.113773	0.0339526	3.35094	0.00080538	0.00223752
GRAMD1A	ENSG00000089351	protein_coding	5624.47	0.0886185	0.0426873	2.07599	0.0378947	0.0698516
FXYD3	ENSG00000089356	protein_coding	20508.2	-0.820778	0.0795129	-10.3226	5.57082e-25	4.57079e-23
HEPH	ENSG00000089472	protein_coding	974.622	-0.233098	0.0887682	-2.62591	0.00864166	0.018949
CDIP1	ENSG00000089486	protein_coding	1435.31	-0.500629	0.0585572	-8.54941	1.23718e-17	3.25686e-16
CMTM1	ENSG00000089505	protein_coding	19.2858	0.481076	0.0700175	6.87079	6.38471e-12	6.73777e-11
KCNH4	ENSG00000089558	protein_coding	15.0611	-0.1433	0.103577	-1.38351	0.166507	0.24743
GANAB	ENSG00000089597	protein_coding	26982.2	0.135144	0.0352513	3.83372	0.000126218	0.000411896
GMIP	ENSG00000089639	protein_coding	805.672	0.157111	0.0418607	3.75319	0.000174596	0.000554098
RBM41	ENSG00000089682	protein_coding	441.941	0.463794	0.046593	9.95415	2.41874e-23	1.53233e-21
BIRC5	ENSG00000089685	protein_coding	444.434	1.44359	0.0984306	14.666	1.06397e-48	3.63868e-46
LAG3	ENSG00000089692	protein_coding	185.417	-0.355256	0.0896558	-3.96244	7.41866e-05	0.000252728
MLF2	ENSG00000089693	protein_coding	14171.8	-0.280949	0.039928	-7.0364	1.97276e-12	2.25621e-11
OTUB2	ENSG00000089723	protein_coding	207.959	0.268807	0.0557884	4.81832	1.4477e-06	6.63264e-06
DDX24	ENSG00000089737	protein_coding	9024.19	-0.15365	0.0259686	-5.91676	3.28344e-09	2.30539e-08
ZBTB25	ENSG00000089775	protein_coding	721.344	0.129332	0.033482	3.86273	0.000112128	0.000369537
NECAP1	ENSG00000089818	protein_coding	2407.58	0.0194401	0.0358107	0.542856	0.587229	0.681424
ARHGAP4	ENSG00000089820	protein_coding	774.333	-0.0124139	0.0722541	-0.171808	0.863588	0.902666
ANKRD24	ENSG00000089847	protein_coding	390.481	-0.461302	0.072775	-6.33874	2.31654e-10	1.93062e-09
DHX32	ENSG00000089876	protein_coding	3021.35	0.0143492	0.0377641	0.379968	0.703969	0.779444
RCOR1	ENSG00000089902	protein_coding	2143.49	0.389453	0.0391235	9.95445	2.41158e-23	1.5303e-21
GPATCH2L	ENSG00000089916	protein_coding	1820.96	0.28065	0.0460279	6.09739	1.07811e-09	8.18376e-09
LTBP4	ENSG00000090006	protein_coding	12627.7	-0.358022	0.0826372	-4.33246	1.47454e-05	5.71839e-05
BLVRB	ENSG00000090013	protein_coding	3949.48	-0.41121	0.0611108	-6.72892	1.70932e-11	1.68083e-10
SLC9A1	ENSG00000090020	protein_coding	2707.17	0.00430536	0.0362912	0.118634	0.905566	0.932788
SPTLC1	ENSG00000090054	protein_coding	2310.94	0.365177	0.0446925	8.17088	3.06147e-16	6.32677e-15
PAPOLA	ENSG00000090060	protein_coding	8958.6	0.204007	0.0266581	7.65273	1.96761e-14	3.03788e-13
CCNK	ENSG00000090061	protein_coding	411.055	0.44313	0.0702193	6.31065	2.77858e-10	2.2944e-09
PCBP4	ENSG00000090097	protein_coding	2204.66	-0.269942	0.0465002	-5.80517	6.43019e-09	4.32918e-08
RGS1	ENSG00000090104	protein_coding	2364.31	0.494542	0.0980747	5.0425	4.59496e-07	2.29778e-06
YPEL3	ENSG00000090238	protein_coding	2360.21	-0.493365	0.0579425	-8.51474	1.66964e-17	4.30673e-16
MRPS33	ENSG00000090263	protein_coding	2539.58	-0.0767059	0.0452604	-1.69477	0.0901192	0.147277
NDUFB2	ENSG00000090266	protein_coding	4261.42	-0.354952	0.0531084	-6.68354	2.33242e-11	2.25285e-10
NUDC	ENSG00000090273	protein_coding	7267.89	-0.461481	0.0450784	-10.2373	1.34954e-24	1.05573e-22
MAEA	ENSG00000090316	protein_coding	3646.31	-0.0484921	0.0280266	-1.73022	0.0835916	0.138033
ICAM1	ENSG00000090339	protein_coding	1238.67	0.202349	0.0917942	2.20437	0.0274981	0.052756
STRN4	ENSG00000090372	protein_coding	5843.39	0.0761452	0.0300328	2.5354	0.011232	0.0239428
IRAK3	ENSG00000090376	protein_coding	378.483	0.0502814	0.081495	0.616987	0.537243	0.636395
LYZ	ENSG00000090382	protein_coding	2551.35	0.95681	0.123058	7.7753	7.52705e-15	1.24469e-13
SI	ENSG00000090402	protein_coding	516.078	1.09406	0.189161	5.78374	7.30577e-09	4.87904e-08
MUL1	ENSG00000090432	protein_coding	2134.76	-0.164802	0.0268073	-6.14766	7.86356e-10	6.09237e-09
TFAP4	ENSG00000090447	protein_coding	857.761	0.0767239	0.0484548	1.58341	0.113328	0.179042
PDCD7	ENSG00000090470	protein_coding	1034.86	-0.0276345	0.0220234	-1.25478	0.209559	0.299697
SPG21	ENSG00000090487	protein_coding	5691.71	0.0163722	0.0330417	0.495503	0.620245	0.709698
FETUB	ENSG00000090512	protein_coding	0.34848	-0.759445	0.451983	-1.68025	0.0929087	0.151107
DNAJB11	ENSG00000090520	protein_coding	3295.03	-0.10324	0.0358771	-2.87759	0.00400721	0.00954328
P3H2	ENSG00000090530	protein_coding	4534.87	-0.243094	0.147941	-1.64318	0.100345	0.161234
THPO	ENSG00000090534	protein_coding	39.9355	-0.19109	0.117824	-1.62183	0.10484	0.167358
CHRD	ENSG00000090539	protein_coding	772.082	-0.286537	0.0992381	-2.88737	0.0038848	0.00928092
FLT3LG	ENSG00000090554	protein_coding	90.4646	-0.487547	0.0737086	-6.61452	3.72761e-11	3.48798e-10
RAB11FIP3	ENSG00000090565	protein_coding	4185.12	0.145657	0.0349121	4.17211	3.01797e-05	0.000110644
GNPTG	ENSG00000090581	protein_coding	3943.56	-0.390293	0.0408678	-9.55013	1.29528e-21	6.45888e-20
ZNF268	ENSG00000090612	protein_coding	1372.95	0.0183544	0.0301211	0.609355	0.542289	0.641095
GOLGA3	ENSG00000090615	protein_coding	6897.93	0.130853	0.029643	4.41431	1.01334e-05	4.03383e-05
PABPC4	ENSG00000090621	protein_coding	8899.73	0.0674048	0.0407299	1.65492	0.0979406	0.158001
CD209	ENSG00000090659	protein_coding	91.4543	0.662218	0.097357	6.80196	1.03208e-11	1.05209e-10
CERS4	ENSG00000090661	protein_coding	9464.95	0.00660385	0.0569288	0.116002	0.907651	0.934343
MCOLN1	ENSG00000090674	protein_coding	1135.01	-0.108968	0.034487	-3.15969	0.0015794	0.00412126
USP48	ENSG00000090686	protein_coding	3100.82	0.158177	0.0238567	6.63029	3.35022e-11	3.1601e-10
EFNB1	ENSG00000090776	protein_coding	1034.02	-0.513934	0.058838	-8.73472	2.4425e-18	7.1944e-17
PDPR	ENSG00000090857	protein_coding	1814.87	0.132574	0.0518745	2.55568	0.0105981	0.0227486
AARS1	ENSG00000090861	protein_coding	9075.98	-0.072751	0.0411945	-1.76604	0.0773897	0.129267
GLG1	ENSG00000090863	protein_coding	11057.8	-0.0166842	0.0379272	-0.4399	0.66001	0.743097
KIF4A	ENSG00000090889	protein_coding	259.79	1.86297	0.0905297	20.5786	4.2687e-94	5.68841e-91
TNRC6A	ENSG00000090905	protein_coding	2531.8	0.123784	0.0367043	3.37245	0.000745027	0.00208499
PLEKHG2	ENSG00000090924	protein_coding	871.405	0.0500902	0.0654291	0.765564	0.443935	0.549094
DLL3	ENSG00000090932	protein_coding	31.36	-0.0903003	0.142759	-0.632536	0.527037	0.626533
NAT14	ENSG00000090971	protein_coding	684.081	-0.289184	0.0749409	-3.85882	0.000113934	0.000374944
PITPNM2	ENSG00000090975	protein_coding	455.821	-0.0702959	0.056376	-1.24691	0.21243	0.303074
EXOC1	ENSG00000090989	protein_coding	1687.95	0.126539	0.0216972	5.83203	5.47562e-09	3.72217e-08
RBM27	ENSG00000091009	protein_coding	1395.98	0.182672	0.0328605	5.55901	2.71309e-08	1.64786e-07
POU4F3	ENSG00000091010	protein_coding	2.55451	-0.0199735	0.103587	-0.192819	0.847101	0.890248
OSBPL8	ENSG00000091039	protein_coding	2692.49	0.623686	0.0583584	10.6872	1.16887e-26	1.20136e-24
DTX2	ENSG00000091073	protein_coding	1189.96	-0.436459	0.0573284	-7.61331	2.67157e-14	4.05829e-13
NLRC4	ENSG00000091106	protein_coding	50.2784	0.21351	0.0493827	4.32358	1.53517e-05	5.93684e-05
PUS7	ENSG00000091127	protein_coding	875.246	0.444779	0.0476991	9.32469	1.11313e-20	4.76166e-19
LAMB4	ENSG00000091128	protein_coding	16.2917	0.611885	0.161274	3.79407	0.000148196	0.000477173
NRCAM	ENSG00000091129	protein_coding	625.169	0.628312	0.133447	4.70833	2.49754e-06	1.10432e-05
LAMB1	ENSG00000091136	protein_coding	3331.11	0.262249	0.0808117	3.24519	0.00117372	0.00315077
SLC26A4	ENSG00000091137	protein_coding	1405.46	0.28459	0.155593	1.82907	0.0673888	0.114948
SLC26A3	ENSG00000091138	protein_coding	134.895	0.673672	0.18878	3.56855	0.000358958	0.00106904
DLD	ENSG00000091140	protein_coding	3965.87	0.180652	0.0318752	5.66747	1.44919e-08	9.2203e-08
WDR7	ENSG00000091157	protein_coding	1544.31	0.318313	0.0504055	6.31504	2.70094e-10	2.23651e-09
TXNL1	ENSG00000091164	protein_coding	4002.26	-0.092229	0.0350511	-2.63127	0.00850655	0.0186899
IL5RA	ENSG00000091181	protein_coding	491.854	-0.047888	0.19325	-0.247803	0.804287	0.858135
ABCC6	ENSG00000091262	protein_coding	221.672	-0.331715	0.0994946	-3.334	0.000856055	0.00236538
CMTM6	ENSG00000091317	protein_coding	7033.76	0.271437	0.0421246	6.44367	1.16616e-10	1.01455e-09
ITGA6	ENSG00000091409	protein_coding	6292.7	0.228687	0.0526531	4.34327	1.40376e-05	5.4625e-05
RAPGEF4	ENSG00000091428	protein_coding	590.014	-0.0404942	0.0968615	-0.418063	0.675901	0.756056
MAP3K20	ENSG00000091436	protein_coding	4027.66	-0.158674	0.0754452	-2.10316	0.0354514	0.0659647
SMPX	ENSG00000091482	protein_coding	21.4156	-1.48144	0.21886	-6.76891	1.29753e-11	1.30309e-10
FH	ENSG00000091483	protein_coding	3350.59	0.0334785	0.0348622	0.960309	0.3369	0.441099
SEL1L3	ENSG00000091490	protein_coding	4394.02	0.10296	0.0683681	1.50597	0.132075	0.203737
TF	ENSG00000091513	protein_coding	425.494	-0.215089	0.135591	-1.5863	0.11267	0.178127
CDV3	ENSG00000091527	protein_coding	5174.27	0.267923	0.0319167	8.39444	4.68134e-17	1.1188e-15
MYO15A	ENSG00000091536	protein_coding	44.4568	-0.377776	0.0726978	-5.19653	2.03042e-07	1.07193e-06
ALKBH5	ENSG00000091542	protein_coding	6145.02	-0.0835904	0.0246055	-3.39722	0.00068074	0.00192023
APOH	ENSG00000091583	protein_coding	23.8184	-0.206216	0.401201	-0.513997	0.607254	0.698744
NLRP1	ENSG00000091592	protein_coding	979.028	-0.268605	0.0787169	-3.41229	0.000644189	0.00182379
PITPNM3	ENSG00000091622	protein_coding	631.447	-0.138128	0.0754727	-1.83017	0.0672249	0.114708
SPAG7	ENSG00000091640	protein_coding	2876.92	-0.405712	0.0459006	-8.83892	9.6644e-19	3.01681e-17
ORC6	ENSG00000091651	protein_coding	112.782	1.10125	0.0794881	13.8542	1.19918e-43	3.649e-41
ZFHX4	ENSG00000091656	protein_coding	373.671	0.666735	0.102478	6.50615	7.71003e-11	6.8764e-10
SLC17A6	ENSG00000091664	protein_coding	0.145835	-0.551638	0.783141	-0.704392	0.481189
CPA1	ENSG00000091704	protein_coding	6.59855	-1.29113	0.134758	-9.58106	9.60565e-22	4.89724e-20
ZC3HC1	ENSG00000091732	protein_coding	786.625	-0.149122	0.0289317	-5.15425	2.54641e-07	1.32302e-06
ESR1	ENSG00000091831	protein_coding	700.38	0.184224	0.0961347	1.91631	0.0553255	0.0970827
RGS17	ENSG00000091844	protein_coding	629.908	0.339046	0.110405	3.07092	0.00213398	0.0054134
ANGPT2	ENSG00000091879	protein_coding	358.393	0.730187	0.0962707	7.58473	3.3319e-14	4.97724e-13
TMEM101	ENSG00000091947	protein_coding	2424.83	-0.22104	0.0438648	-5.03913	4.67647e-07	2.33612e-06
CD200	ENSG00000091972	protein_coding	397.838	-0.165958	0.089957	-1.84486	0.0650579	0.111513
CCDC80	ENSG00000091986	protein_coding	3353.99	-0.0685093	0.102215	-0.67025	0.502699	0.603841
CMA1	ENSG00000092009	protein_coding	15.88	-0.73691	0.147518	-4.99538	5.87203e-07	2.88488e-06
PSME1	ENSG00000092010	protein_coding	9891.44	-0.14877	0.0391419	-3.80079	0.000144236	0.000465352
PPP2R3C	ENSG00000092020	protein_coding	1056.62	-0.0129265	0.0285971	-0.45202	0.651255	0.736114
HAUS4	ENSG00000092036	protein_coding	891.774	-0.115673	0.0378793	-3.05373	0.00226012	0.00570641
JPH4	ENSG00000092051	protein_coding	590.742	-1.15843	0.116358	-9.9557	2.38135e-23	1.51361e-21
MYH7	ENSG00000092054	protein_coding	865.312	-2.60658	0.356081	-7.32018	2.47636e-13	3.22218e-12
CEBPE	ENSG00000092067	protein_coding	2.7881	0.0151346	0.116443	0.129975	0.896586	0.926349
SLC7A8	ENSG00000092068	protein_coding	9137.56	-0.250835	0.0721714	-3.47555	0.000509808	0.00147356
OSGEP	ENSG00000092094	protein_coding	1297.4	-0.209802	0.0346002	-6.06359	1.33118e-09	9.97057e-09
SLC22A17	ENSG00000092096	protein_coding	2942.12	-0.801901	0.0631482	-12.6987	6.01173e-37	1.34291e-34
RNF31	ENSG00000092098	protein_coding	961.509	0.352042	0.0431257	8.16317	3.26346e-16	6.72621e-15
SCFD1	ENSG00000092108	protein_coding	3087.37	0.0714056	0.026297	2.71536	0.00662043	0.0149635
G2E3	ENSG00000092140	protein_coding	832.496	0.425422	0.0402253	10.576	3.85151e-26	3.66605e-24
HECTD1	ENSG00000092148	protein_coding	6581.88	0.355089	0.0432699	8.20637	2.27969e-16	4.81413e-15
HNRNPC	ENSG00000092199	protein_coding	20303	0.0410799	0.0256752	1.59998	0.109602	0.17391
RPGRIP1	ENSG00000092200	protein_coding	61.5782	0.0623869	0.0765234	0.815266	0.41492	0.520452
SUPT16H	ENSG00000092201	protein_coding	5663.83	0.168683	0.0226137	7.45932	8.69703e-14	1.21862e-12
TOX4	ENSG00000092203	protein_coding	4057.53	0.0708456	0.0219119	3.23319	0.00122414	0.00327044
GEMIN2	ENSG00000092208	protein_coding	318.883	0.0946561	0.0336125	2.8161	0.00486105	0.0113556
TGM1	ENSG00000092295	protein_coding	117.321	-0.518769	0.101627	-5.10463	3.31435e-07	1.69647e-06
TINF2	ENSG00000092330	protein_coding	3178.75	0.00801853	0.0245614	0.326468	0.74407	0.810628
DAZL	ENSG00000092345	protein_coding	2.92559	0.710402	0.185492	3.82983	0.000128233	0.000417733
TBL1Y	ENSG00000092377	protein_coding	216.522	0.301816	0.0722702	4.17621	2.96404e-05	0.000108852
SEMA6A	ENSG00000092421	protein_coding	1423.65	-0.227051	0.09264	-2.4509	0.01425	0.0295626
TRPM7	ENSG00000092439	protein_coding	2311.34	0.38237	0.0419813	9.10812	8.38216e-20	3.08798e-18
TYRO3	ENSG00000092445	protein_coding	564.175	0.0272919	0.0551033	0.495286	0.620398	0.70979
WDR76	ENSG00000092470	protein_coding	212.086	0.739775	0.0499831	14.8005	1.45388e-49	5.10774e-47
CAPN3	ENSG00000092529	protein_coding	51.5845	-0.420537	0.111334	-3.77725	0.000158571	0.000508283
SNAP23	ENSG00000092531	protein_coding	3705.93	0.159485	0.0378766	4.21065	2.54631e-05	9.45291e-05
TBX15	ENSG00000092607	protein_coding	49.5347	-0.361348	0.1419	-2.54649	0.0108811	0.0232913
PHGDH	ENSG00000092621	protein_coding	7641.85	-0.141545	0.0669421	-2.11444	0.0344774	0.0643661
COL9A3	ENSG00000092758	protein_coding	146.137	-0.0522012	0.10805	-0.483123	0.629009	0.717453
EZR	ENSG00000092820	protein_coding	19066.8	0.0173606	0.0383944	0.452165	0.65115	0.736017
MYL6	ENSG00000092841	protein_coding	42582.3	-0.568037	0.0549414	-10.339	4.69654e-25	3.90318e-23
AGO1	ENSG00000092847	protein_coding	2871.04	0.166851	0.0308817	5.40291	6.5569e-08	3.76175e-07
TEKT2	ENSG00000092850	protein_coding	46.3791	-0.501715	0.140119	-3.58063	0.00034277	0.00102423
CLSPN	ENSG00000092853	protein_coding	53.1889	1.88044	0.088014	21.3652	2.81364e-101	6.04073e-98
RFFL	ENSG00000092871	protein_coding	2208.91	0.316891	0.0458586	6.91017	4.84081e-12	5.2124e-11
UNC13D	ENSG00000092929	protein_coding	349.024	0.116638	0.0718306	1.62379	0.104421	0.166777
MFSD11	ENSG00000092931	protein_coding	1229.25	0.110522	0.0290162	3.80896	0.000139551	0.000451558
DPYSL2	ENSG00000092964	protein_coding	1793.82	-0.00610207	0.0687378	-0.0887732	0.929262	0.949377
TGFB2	ENSG00000092969	protein_coding	913.141	0.296707	0.0906988	3.27134	0.00107039	0.00289878
GPATCH2	ENSG00000092978	protein_coding	973.532	0.269461	0.035973	7.49065	6.85337e-14	9.74782e-13
NUP50	ENSG00000093000	protein_coding	2939.91	0.177071	0.031681	5.58919	2.28125e-08	1.40443e-07
CDC45	ENSG00000093009	protein_coding	132.767	1.18141	0.0879017	13.4401	3.51872e-41	9.64403e-39
COMT	ENSG00000093010	protein_coding	7447.24	-0.262157	0.0447759	-5.85486	4.77422e-09	3.27475e-08
ADA2	ENSG00000093072	protein_coding	1597.17	0.122691	0.082853	1.48082	0.138654	0.212453
AC016026.1	ENSG00000093100	lncRNA	5.88208	0.107679	0.121078	0.889334	0.373824	0.478723
VNN3	ENSG00000093134	protein_coding	19.8214	-0.124483	0.168166	-0.740242	0.459153	0.563622
ECHDC1	ENSG00000093144	protein_coding	2036.15	-0.189591	0.0526482	-3.60109	0.00031688	0.000954543
LRRFIP2	ENSG00000093167	protein_coding	4243.64	-0.17766	0.0409121	-4.34248	1.40885e-05	5.48068e-05
[truncated: 54,494 more rows]
