# Supplementary material for: High expression of KNL1 in prostate adenocarcinoma is associated with poor prognosis and immune infiltration
Source: Front Genet. 2023 Jan 6;13:1100787. doi: 10.3389/fgene.2022.1100787 (PMC9853456; doi:10.3389/fgene.2022.1100787)
Supplement: Supplementary file 4 [file DataSheet2.ZIP]

Archive with 1 entries (1 files):
- QPCR-╝∞▓Γ╜ß╣√.xlsx
