# Supplementary material for: High expression of KNL1 in prostate adenocarcinoma is associated with poor prognosis and immune infiltration
Source: Front Genet. 2023 Jan 6;13:1100787. doi: 10.3389/fgene.2022.1100787 (PMC9853456; doi:10.3389/fgene.2022.1100787)
Supplement: Supplementary file 4 [file DataSheet2.ZIP › QPCR-╝∞▓Γ╜ß╣√.xlsx]

## Sheet: Sheet1
		目的Ct值	内参CT值	Δct	Δct平均值	ΔΔct	2-ΔΔct	平均值	SD	SE
	N	34.359	16.659	17.7	17.7707	-0.0706667	1.0502	1.00297	0.0927965	0.0535761
		34.57	16.641	17.929	17.7707	0.158333	0.89606
		34.299	16.616	17.683	17.7707	-0.0876667	1.06265
	C1	33.832	17.12	16.712	16.6117	-1.05867	2.08301	2.24944	0.341338	0.197071
		33.215	16.846	16.369	16.6117	-1.40167	2.64207
		33.816	17.062	16.754	16.6117	-1.01667	2.02324
	C2	33.043	16.035	17.008	17.0347	-0.762667	1.69662	1.66726	0.091714	0.0529511
		33.816	16.691	17.125	17.0347	-0.645667	1.56446
		34.621	17.65	16.971	17.0347	-0.799667	1.7407
	C3	33.723	16.565	17.158	17.188	-0.612667	1.52908	1.49779	0.0277961	0.0160481
		34.236	17.027	17.209	17.188	-0.561667	1.47597
		34.452	17.255	17.197	17.188	-0.573667	1.4883
	C4	33.895	16.973	16.922	16.8647	-0.848667	1.80084	1.87497	0.0799869	0.0461804
		33.387	16.587	16.8	16.8647	-0.970667	1.95975
		33.777	16.905	16.872	16.8647	-0.898667	1.86434
	C5	34.793	17.652	17.141	17.0863	-0.629667	1.54721	1.60778	0.0631721	0.0364724
		34.332	17.304	17.028	17.0863	-0.742667	1.67327
		34.862	17.772	17.09	17.0863	-0.680667	1.60288
